# Supplementary material for: Virtual reality perspective-taking increases cognitive empathy for specific others
Source: PLoS One. 2018 Aug 30;13(8):e0202442. doi: 10.1371/journal.pone.0202442 (PMC6116942; doi:10.1371/journal.pone.0202442)
Supplement: S6 File — A file that can be uploaded to Qualtrics to exactly re-create the questionnaire used as the pre-screen described in the paper. (QSF) [file pone.0202442.s010.qsf]

{"SurveyEntry":{"SurveyID":"SV_9TCpO9G4XPaKU0l","SurveyName":"DARPA_Post Test Updated 24 April 2017","SurveyDescription":null,"SurveyOwnerID":"UR_2uwU5r1LSzzlXc9","SurveyBrandID":"stanforduniversity","DivisionID":null,"SurveyLanguage":"EN","SurveyActiveResponseSet":"RS_bezjb4BmiXr4AKx","SurveyStatus":"Active","SurveyStartDate":"0000-00-00 00:00:00","SurveyExpirationDate":"0000-00-00 00:00:00","SurveyCreationDate":"2017-03-08 23:20:24","CreatorID":"UR_2uwU5r1LSzzlXc9","LastModified":"2017-12-21 19:14:32","LastAccessed":"0000-00-00 00:00:00","LastActivated":"2017-04-19 14:37:14","Deleted":null},"SurveyElements":[{"SurveyID":"SV_9TCpO9G4XPaKU0l","Element":"BL","PrimaryAttribute":"Survey Blocks","SecondaryAttribute":null,"TertiaryAttribute":null,"Payload":{"1":{"Type":"Trash","Description":"Trash \/ Unused Questions","ID":"BL_2rXcW9zPDRjIp2R","BlockElements":[{"Type":"Question","QuestionID":"QID175"},{"Type":"Question","QuestionID":"QID176"},{"Type":"Question","QuestionID":"QID177"},{"Type":"Question","QuestionID":"QID178"},{"Type":"Question","QuestionID":"QID179"},{"Type":"Question","QuestionID":"QID180"},{"Type":"Question","QuestionID":"QID181"},{"Type":"Question","QuestionID":"QID127"},{"Type":"Question","QuestionID":"QID125"},{"Type":"Question","QuestionID":"QID126"},{"Type":"Question","QuestionID":"QID164"},{"Type":"Question","QuestionID":"QID165"},{"Type":"Question","QuestionID":"QID128"},{"Type":"Question","QuestionID":"QID190"},{"Type":"Question","QuestionID":"QID193"},{"Type":"Question","QuestionID":"QID194"}]},"6":{"Type":"Standard","SubType":"","Description":"Introduction","ID":"BL_4T5WALyVXvjXe6x","BlockElements":[{"Type":"Question","QuestionID":"QID69"},{"Type":"Page Break"},{"Type":"Question","QuestionID":"QID12"},{"Type":"Page Break"}],"Options":{"BlockLocking":"false","RandomizeQuestions":"false","Randomization":{"EvenPresentation":false}}},"7":{"Type":"Standard","SubType":"","Description":"Trust Game","ID":"BL_b3CCRCdgER5JOD3","BlockElements":[{"Type":"Question","QuestionID":"QID2"},{"Type":"Page Break"},{"Type":"Question","QuestionID":"QID119"},{"Type":"Page Break"},{"Type":"Question","QuestionID":"QID35"}]},"9":{"Type":"Standard","SubType":"","Description":"Coordination","ID":"BL_6rq4FEKpR2UVEI5","BlockElements":[{"Type":"Question","QuestionID":"QID14"},{"Type":"Page Break"},{"Type":"Question","QuestionID":"QID117"},{"Type":"Page Break"},{"Type":"Question","QuestionID":"QID118"},{"Type":"Page Break"},{"Type":"Question","QuestionID":"QID10"},{"Type":"Page Break"},{"Type":"Question","QuestionID":"QID37"},{"Type":"Page Break"},{"Type":"Question","QuestionID":"QID16"}]},"11":{"Type":"Standard","SubType":"","Description":"Trust Game Setup","ID":"BL_8tXk1CdFz2AoqHP","BlockElements":[{"Type":"Question","QuestionID":"QID61"},{"Type":"Page Break"},{"Type":"Question","QuestionID":"QID67"},{"Type":"Page Break"},{"Type":"Question","QuestionID":"QID13"},{"Type":"Page Break"},{"Type":"Question","QuestionID":"QID60"},{"Type":"Page Break"},{"Type":"Question","QuestionID":"QID42"},{"Type":"Question","QuestionID":"QID50"},{"Type":"Page Break"},{"Type":"Question","QuestionID":"QID56"},{"Type":"Question","QuestionID":"QID55"},{"Type":"Page Break"},{"Type":"Page Break"},{"Type":"Question","QuestionID":"QID54"},{"Type":"Page Break"},{"Type":"Question","QuestionID":"QID53"},{"Type":"Page Break"},{"Type":"Question","QuestionID":"QID51"}]},"12":{"Type":"Standard","SubType":"","Description":"Dictator Game","ID":"BL_87B1tXAWCOVtFFb","BlockElements":[{"Type":"Question","QuestionID":"QID63"},{"Type":"Page Break"},{"Type":"Question","QuestionID":"QID64"},{"Type":"Page Break"},{"Type":"Question","QuestionID":"QID68"},{"Type":"Page Break"},{"Type":"Question","QuestionID":"QID137"}]},"13":{"Type":"Standard","SubType":"","Description":"PANAS","ID":"BL_4TP4LUDUS3tnHvv","BlockElements":[{"Type":"Question","QuestionID":"QID62"},{"Type":"Page Break"},{"Type":"Question","QuestionID":"QID163"}]},"15":{"Type":"Standard","SubType":"","Description":"Mediator Questions","ID":"BL_9sIAM882q9oHrmZ","BlockElements":[{"Type":"Question","QuestionID":"QID71"},{"Type":"Page Break"},{"Type":"Question","QuestionID":"QID104"},{"Type":"Page Break"},{"Type":"Question","QuestionID":"QID138"}],"Options":{"BlockLocking":"false","RandomizeQuestions":"false","BlockVisibility":"Expanded"}},"20":{"Type":"Standard","Description":"VRPT Post-Treatment Questionnaire (2017)","ID":"BL_3FemvgjejYkcqNv","BlockElements":[{"Type":"Question","QuestionID":"QID85"},{"Type":"Question","QuestionID":"QID86"},{"Type":"Page Break"},{"Type":"Question","QuestionID":"QID141"},{"Type":"Question","QuestionID":"QID142"},{"Type":"Page Break"},{"Type":"Question","QuestionID":"QID75"},{"Type":"Question","QuestionID":"QID76"},{"Type":"Page Break"},{"Type":"Question","QuestionID":"QID82"},{"Type":"Question","QuestionID":"QID84"},{"Type":"Page Break"},{"Type":"Question","QuestionID":"QID90"},{"Type":"Page Break"},{"Type":"Page Break"}]},"21":{"Type":"Standard","SubType":"","Description":"Avatar\/Welcome","ID":"BL_1YAofW1fXygGQVT","BlockElements":[{"Type":"Question","QuestionID":"QID107"},{"Type":"Question","QuestionID":"QID116"},{"Type":"Page Break"},{"Type":"Question","QuestionID":"QID108"}]},"22":{"Type":"Standard","SubType":"","Description":"Suspicion","ID":"BL_0ue8nMBCFeTd0Nv","BlockElements":[{"Type":"Question","QuestionID":"QID115"},{"Type":"Question","QuestionID":"QID191"}]},"23":{"Type":"Standard","SubType":"","Description":"Negotiating With James or Other","ID":"BL_8q6Xi34KnHXBny5","BlockElements":[{"Type":"Question","QuestionID":"QID121"},{"Type":"Question","QuestionID":"QID171"},{"Type":"Question","QuestionID":"QID172"},{"Type":"Question","QuestionID":"QID124"},{"Type":"Question","QuestionID":"QID173"},{"Type":"Question","QuestionID":"QID174"}]},"26":{"Type":"Standard","SubType":"","Description":"Condition 3","ID":"BL_bpgzIyQM7Awphs1","BlockElements":[{"Type":"Question","QuestionID":"QID167"},{"Type":"Question","QuestionID":"QID139"}],"Options":{"BlockLocking":"false","RandomizeQuestions":"false"}},"27":{"Type":"Standard","SubType":"","Description":"Bailenson, Jakki, Grace Physical Presence of virtual environment (PVE)","ID":"BL_1S9FFhnI7tZl4Oh","BlockElements":[{"Type":"Question","QuestionID":"QID143"},{"Type":"Question","QuestionID":"QID144"},{"Type":"Question","QuestionID":"QID145"},{"Type":"Question","QuestionID":"QID146"},{"Type":"Question","QuestionID":"QID148"}]},"28":{"Type":"Standard","SubType":"","Description":"Condition 2","ID":"BL_1GtICgqBK9EfFRP","BlockElements":[{"Type":"Question","QuestionID":"QID166"},{"Type":"Question","QuestionID":"QID168"}],"Options":{"BlockLocking":"false","RandomizeQuestions":"false"}},"29":{"Type":"Standard","SubType":"","Description":"Condition 1","ID":"BL_d7rk3DSRqYmrX6J","BlockElements":[{"Type":"Question","QuestionID":"QID169"},{"Type":"Question","QuestionID":"QID170"}],"Options":{"BlockLocking":"false","RandomizeQuestions":"RandomWithOnlyX","Randomization":{"Advanced":{"TotalRandSubset":"1","QuestionsPerPage":0}}}},"31":{"Type":"Standard","SubType":"","Description":"Repeat James or Steve","ID":"BL_1N7Yd6PYpDMcLZj","BlockElements":[{"Type":"Question","QuestionID":"QID182"},{"Type":"Question","QuestionID":"QID183"},{"Type":"Question","QuestionID":"QID184"},{"Type":"Question","QuestionID":"QID185"},{"Type":"Question","QuestionID":"QID186"},{"Type":"Question","QuestionID":"QID187"}]},"32":{"Type":"Standard","SubType":"","Description":"Condition","ID":"BL_dnHs3XmrcAGWKcB","BlockElements":[{"Type":"Question","QuestionID":"QID120"},{"Type":"Question","QuestionID":"QID189"},{"Type":"Question","QuestionID":"QID188"}],"Options":{"BlockLocking":"false","RandomizeQuestions":"Advanced","Randomization":{"Advanced":{"FixedOrder":["QID120","{~SubSet~}"],"RandomizeAll":[],"RandomSubSet":["QID189","QID188"],"Undisplayed":[],"TotalRandSubset":1,"QuestionsPerPage":0},"EvenPresentation":false},"BlockVisibility":"Collapsed"}},"33":{"Type":"Standard","SubType":"","Description":"Liking","ID":"BL_2miIkPK9x2NJNUp","BlockElements":[{"Type":"Question","QuestionID":"QID192"},{"Type":"Question","QuestionID":"QID196"},{"Type":"Question","QuestionID":"QID195"},{"Type":"Question","QuestionID":"QID197"},{"Type":"Question","QuestionID":"QID198"},{"Type":"Question","QuestionID":"QID199"},{"Type":"Page Break"},{"Type":"Question","QuestionID":"QID200"},{"Type":"Question","QuestionID":"QID201"}]}}},{"SurveyID":"SV_9TCpO9G4XPaKU0l","Element":"FL","PrimaryAttribute":"Survey Flow","SecondaryAttribute":null,"TertiaryAttribute":null,"Payload":{"Type":"Root","FlowID":"FL_1","Flow":[{"Type":"Standard","ID":"BL_1YAofW1fXygGQVT","FlowID":"FL_14"},{"Type":"EmbeddedData","FlowID":"FL_48","EmbeddedData":[{"Description":"participant_id","Type":"Recipient","Field":"participant_id","VariableType":"Nominal"}]},{"Type":"Branch","FlowID":"FL_46","Description":"New Branch","BranchLogic":{"0":{"0":{"LogicType":"Question","QuestionID":"QID107","QuestionIsInLoop":"no","ChoiceLocator":"q:\/\/QID107\/SelectableChoice\/1","Operator":"NotSelected","QuestionIDFromLocator":"QID107","LeftOperand":"q:\/\/QID107\/SelectableChoice\/1","Type":"Expression","Description":"<span class=\"ConjDesc\">If<\/span> <span class=\"QuestionDesc\">Please select which avatar will be embodied during this session:<\/span> <span class=\"LeftOpDesc\">None<\/span> <span class=\"OpDesc\">Is Not Selected<\/span> "},"Type":"If"},"Type":"BooleanExpression"},"Flow":[{"Type":"Block","ID":"BL_3FemvgjejYkcqNv","FlowID":"FL_13"}]},{"Type":"Standard","ID":"BL_1S9FFhnI7tZl4Oh","FlowID":"FL_29"},{"Type":"Standard","ID":"BL_4TP4LUDUS3tnHvv","FlowID":"FL_2"},{"Type":"Standard","ID":"BL_4T5WALyVXvjXe6x","FlowID":"FL_5"},{"Type":"Standard","ID":"BL_dnHs3XmrcAGWKcB","FlowID":"FL_45"},{"Type":"Branch","FlowID":"FL_35","Description":"New Branch","BranchLogic":{"0":{"0":{"LogicType":"Question","QuestionID":"QID120","QuestionIsInLoop":"no","ChoiceLocator":"q:\/\/QID120\/DisplayableQuestion\/1","Operator":"Displayed","QuestionIDFromLocator":"QID120","LeftOperand":"q:\/\/QID120\/QuestionDisplayed","Type":"Expression","Description":"<span class=\"ConjDesc\">If<\/span> <span class=\"QuestionDesc\">On the next page, there will be some information regarding the participant your answers will be p...<\/span> <span class=\"LeftOpDesc\"><\/span> <span class=\"OpDesc\">Is Displayed<\/span> "},"Type":"If"},"Type":"BooleanExpression"},"Flow":[{"Type":"Block","ID":"BL_d7rk3DSRqYmrX6J","FlowID":"FL_36"}]},{"Type":"Branch","FlowID":"FL_34","Description":"New Branch","BranchLogic":{"0":{"0":{"LogicType":"Question","QuestionID":"QID189","QuestionIsInLoop":"no","ChoiceLocator":"q:\/\/QID189\/DisplayableQuestion\/1","Operator":"Displayed","QuestionIDFromLocator":"QID189","LeftOperand":"q:\/\/QID189\/QuestionDisplayed","Type":"Expression","Description":"<span class=\"ConjDesc\">If<\/span> <span class=\"QuestionDesc\">On the next page, there will be some information regarding the participant your answers will be p...<\/span> <span class=\"LeftOpDesc\"><\/span> <span class=\"OpDesc\">Is Displayed<\/span> "},"Type":"If"},"Type":"BooleanExpression"},"Flow":[{"Type":"Block","ID":"BL_1GtICgqBK9EfFRP","FlowID":"FL_37"}]},{"Type":"Branch","FlowID":"FL_33","Description":"New Branch","BranchLogic":{"0":{"0":{"LogicType":"Question","QuestionID":"QID188","QuestionIsInLoop":"no","ChoiceLocator":"q:\/\/QID188\/DisplayableQuestion\/1","Operator":"Displayed","QuestionIDFromLocator":"QID188","LeftOperand":"q:\/\/QID188\/QuestionDisplayed","Type":"Expression","Description":"<span class=\"ConjDesc\">If<\/span> <span class=\"QuestionDesc\">On the next page, there will be some information regarding the participant your answers will be p...<\/span> <span class=\"LeftOpDesc\"><\/span> <span class=\"OpDesc\">Is Displayed<\/span> "},"Type":"If"},"Type":"BooleanExpression"},"Flow":[{"Type":"Block","ID":"BL_bpgzIyQM7Awphs1","FlowID":"FL_38"}]},{"Type":"Standard","ID":"BL_8q6Xi34KnHXBny5","FlowID":"FL_19"},{"Type":"Standard","ID":"BL_9sIAM882q9oHrmZ","FlowID":"FL_4"},{"Type":"Standard","ID":"BL_87B1tXAWCOVtFFb","FlowID":"FL_6"},{"Type":"Standard","ID":"BL_1N7Yd6PYpDMcLZj","FlowID":"FL_43"},{"Type":"Standard","ID":"BL_8tXk1CdFz2AoqHP","FlowID":"FL_7"},{"Type":"Standard","ID":"BL_b3CCRCdgER5JOD3","FlowID":"FL_8"},{"Type":"Standard","ID":"BL_1N7Yd6PYpDMcLZj","FlowID":"FL_42"},{"Type":"Standard","ID":"BL_6rq4FEKpR2UVEI5","FlowID":"FL_12"},{"Type":"EmbeddedData","FlowID":"FL_44","EmbeddedData":[{"Description":"results","Type":"Recipient","Field":"results","VariableType":"Nominal"},{"Description":"sum_ml","Type":"Recipient","Field":"sum_ml","VariableType":"Nominal"},{"Description":"results_ml","Type":"Recipient","Field":"results_ml","VariableType":"Nominal"}]},{"Type":"Standard","ID":"BL_2miIkPK9x2NJNUp","FlowID":"FL_47"},{"Type":"Standard","ID":"BL_0ue8nMBCFeTd0Nv","FlowID":"FL_18"}],"Properties":{"Count":48}}},{"SurveyID":"SV_9TCpO9G4XPaKU0l","Element":"SO","PrimaryAttribute":"Survey Options","SecondaryAttribute":null,"TertiaryAttribute":null,"Payload":{"BackButton":"false","SaveAndContinue":"true","SurveyProtection":"PublicSurvey","BallotBoxStuffingPrevention":"false","NoIndex":"Yes","SecureResponseFiles":"true","SurveyExpiration":null,"SurveyTermination":"DefaultMessage","Header":"","Footer":"","ProgressBarDisplay":"NoText","PartialData":"+1 week","ValidationMessage":null,"PreviousButton":"  <<  ","NextButton":"  >>  ","SkinLibrary":"Qualtrics","SkinType":"MQ","Skin":"msmonochrome","NewScoring":1,"ProtectSelectionIds":true,"libraryId":"","nextButtonMid":"","previousButtonMid":"","headerMid":"","footerMid":"","QuestionsPerPage":"","PageTransition":"None","ExternalCSS":null,"CustomStyles":{"errorStyles":{"selector":".Skin .ValidationError","styles":{"color":null,"backgroundColor":null,"borderColor":null}},"errorStylesBG":{"selector":".Skin .HeaderValidationError, .Skin .HeaderValidationError li a","styles":{"color":null,"backgroundColor":null}},"pageStyles":{"selector":"#SurveyEngineBody","styles":{"backgroundColor":null}},"textStyles":{"selector":".SkinInner","styles":{"fontFamily":"georgia, serif","fontSize":null,"fontWeight":null,"fontStyle":null,"textDecoration":null,"color":"rgb(255, 255, 255)"}},"questionStyles":{"selector":".Skin .QuestionText","styles":{"fontFamily":null,"fontSize":null,"fontWeight":null,"fontStyle":null,"textDecoration":null,"color":"rgb(255, 255, 255)"}},"choiceStyles":{"selector":".Skin .horizontalbar th.ylabel, .Skin .Matrix table td, .Skin .Matrix table th, .Skin .Matrix table thead th, .Skin .Matrix table thead td, .Skin .PGR .DragAndDrop .Items label, .Skin .QuestionBody ul.ChoiceStructure, .Skin .PGR .DragAndDrop .Group ul, .Skin .PGR .DragAndDrop .Group h2, .Skin .PGR .DragAndDrop .Items ul, .Skin .PGR .DragAndDrop .Items h2, .Skin .DD .QuestionBody table.ChoiceStructure, .Skin .PGR .DragAndDrop .NoColumns td.groupsContainerTd div ul, .Skin .PGR .DragAndDrop .NoColumns td.groupsContainerTd div h2, .Skin .SBS thead th, .Skin .SBS td, .Skin .SBS .Answers td, .Skin .SBS .Answers th, .SBS table.ChoiceStructure, .Skin .horizontalbar thead table.LabelDescriptions tr td, .Skin .horizontalbar thead tr td.NotApplicable, .QuestionBody th, .Skin .QuestionBody .MC .MAVR label, .Skin .QuestionBody .MC .SAVR label, .Skin .SBS thead th, .Skin .SBS td, .Skin .RO .DND ul li, .Skin .reg, .SkinInner .ChoiceStructure, .Skin thead, .Skin .GAP .ChoiceStructure thead th, .Skin .GAP .ChoiceStructure .c4, .Skin .GAP .ChoiceStructure th, .Skin .GAP .ChoiceStructure .WhyText, .SkinInner .ChoiceStructure .LightBG, .Skin .QuestionOuter.Highlight .Inner .reg, .Skin .QuestionOuter.Highlight .Inner .alt, .Skin .QuestionOuter.Highlight .Inner .ReadableAlt       ","styles":{"fontFamily":null,"fontSize":null,"fontWeight":null,"fontStyle":null,"textDecoration":null,"color":"rgb(255, 255, 255)"}},"headerStyles":{"selector":".Skin div#Header","styles":{"color":null}},"footerStyles":{"selector":".Skin #Footer","styles":{"color":null}},"questionSeparatorStyles":{"selector":".Skin .Separator","styles":{"backgroundColor":null,"display":null}},"highlightStyles":{"selector":".Skin .QuestionOuter.Highlight .Inner, .Skin .QuestionOuter.Highlight .Inner .reg, .Skin .QuestionOuter.Highlight .Inner .alt, .Skin .QuestionOuter.Highlight .Inner .ReadableAlt","styles":{"backgroundColor":null}},"highlightStylesAlt":{"selector":".Skin .QuestionOuter.Highlight .Inner .ReadableAlt, .Skin .QuestionOuter.Highlight .Inner .LightBG","styles":{"backgroundColor":null}},"textEntryStyles":{"selector":".Skin select, .Skin .InputText","styles":{"color":null}},"borderStyles":{"selector":".Skin .CS .horizontalbar table.sliderGrid tr.xlabel th, .Skin .CS .horizontalbar .ylabel, .Skin .CS .horizontalbar table.sliderGrid tr td.value, .Skin .Slider .horizontalbar table.sliderGrid tr.xlabel th, .Skin .BorderColor, .Skin .DarkBorderColor, .Skin .Slider .horizontalbar table.sliderGrid tr td.value, .Skin thead, .Skin .GAP .ChoiceStructure thead th  ","styles":{"borderColor":null}},"altRowStyles":{"selector":".Skin .ReadableAlt, .Skin .LightBG","styles":{"backgroundColor":null}},"customCSS":null},"HighlightQuestions":"off","EOSMessage":"","ShowExportTags":"false","CollectGeoLocation":"false","SurveyTitle":"Online Survey Software | Qualtrics Survey Solutions","SurveyMetaDescription":"Qualtrics sophisticated online survey software solutions make creating online surveys easy. Learn more about Research Suite and get a free account today.","PasswordProtection":"No","AnonymizeResponse":"No","Password":"","RefererCheck":"No","RefererURL":"http:\/\/","EOSMessageLibrary":"","EOSRedirectURL":"https:\/\/","EmailThankYou":"false","ThankYouEmailMessageLibrary":null,"ThankYouEmailMessage":null,"ValidateMessage":"false","ValidationMessageLibrary":null,"InactiveSurvey":"DefaultMessage","PartialDataCloseAfter":"LastActivity","InactiveMessageLibrary":"","InactiveMessage":"","ActiveResponseSet":null,"AvailableLanguages":{"EN":[]}}},{"SurveyID":"SV_9TCpO9G4XPaKU0l","Element":"SCO","PrimaryAttribute":"Scoring","SecondaryAttribute":null,"TertiaryAttribute":null,"Payload":{"ScoringCategories":[],"ScoringCategoryGroups":[],"ScoringSummaryCategory":null,"ScoringSummaryAfterQuestions":0,"ScoringSummaryAfterSurvey":0,"DefaultScoringCategory":null,"AutoScoringCategory":null}},{"SurveyID":"SV_9TCpO9G4XPaKU0l","Element":"STAT","PrimaryAttribute":"Survey Statistics","SecondaryAttribute":null,"TertiaryAttribute":null,"Payload":{"MobileCompatible":false,"ID":"Survey Statistics"}},{"SurveyID":"SV_9TCpO9G4XPaKU0l","Element":"QC","PrimaryAttribute":"Survey Question Count","SecondaryAttribute":"201","TertiaryAttribute":null,"Payload":null},{"SurveyID":"SV_9TCpO9G4XPaKU0l","Element":"SQ","PrimaryAttribute":"QID37","SecondaryAttribute":"As soon as you continue to the next page, the actual task will begin. Try to keep your hoop aroun...","TertiaryAttribute":null,"Payload":{"QuestionText":"As soon as you continue to the next page, the actual task will begin. Try to keep your hoop around the moving dot as long as possible.","DefaultChoices":false,"DataExportTag":"Q37","QuestionID":"QID37","QuestionType":"DB","Selector":"TB","Configuration":{"QuestionDescriptionOption":"UseText"},"QuestionDescription":"As soon as you continue to the next page, the actual task will begin. Try to keep your hoop aroun...","ChoiceOrder":[],"Validation":{"Settings":{"Type":"None"}},"GradingData":[],"Language":[]}},{"SurveyID":"SV_9TCpO9G4XPaKU0l","Element":"SQ","PrimaryAttribute":"QID2","SecondaryAttribute":"\u00a0 Here you are taking on the role of the Sender. \u00a0 You have 10 points. How many points would you..","TertiaryAttribute":null,"Payload":{"QuestionText":"<div>&nbsp;<\/div>\nHere you are taking on the role of the Sender.\n\n<div>&nbsp;<\/div>\n\n<div>You have 10 points. <strong>How many points would you like to SEND to the Returner<\/strong>?&nbsp;\n\n<div>You keep any points you do not send to the other participant.<\/div>\n<\/div>","DefaultChoices":false,"DataExportTag":"Q1","QuestionID":"QID2","QuestionType":"TE","Selector":"SL","Configuration":{"QuestionDescriptionOption":"UseText"},"QuestionDescription":"\u00a0 Here you are taking on the role of the Sender. \u00a0 You have 10 points. How many points would you...","Validation":{"Settings":{"ForceResponse":"ON","ForceResponseType":"ON","Type":"ContentType","MinChars":null,"TotalChars":null,"ContentType":"ValidNumber","ValidDateType":"DateWithFormat","ValidPhoneType":"ValidUSPhone","ValidZipType":"ValidUSZip","ValidNumber":{"Min":"0","Max":"10","NumDecimals":"0"}}},"GradingData":[],"Language":[]}},{"SurveyID":"SV_9TCpO9G4XPaKU0l","Element":"SQ","PrimaryAttribute":"QID90","SecondaryAttribute":"\u00a0 To what extent did you feel that the avatar was you? \u00a0","TertiaryAttribute":null,"Payload":{"QuestionText":"<p>&nbsp;<\/p>\n\n<p>To what extent did you feel that the avatar was you?<o:p><\/o:p><\/p>\n\n<p>&nbsp;<\/p>","DefaultChoices":false,"QuestionType":"MC","Selector":"SAHR","SubSelector":"TX","Configuration":{"QuestionDescriptionOption":"UseText","LabelPosition":"BELOW"},"QuestionDescription":"\u00a0 To what extent did you feel that the avatar was you? \u00a0","Choices":{"1":{"Display":"Not at all (0)"},"2":{"Display":"1"},"3":{"Display":"2"},"4":{"Display":"3"},"5":{"Display":"4"},"6":{"Display":"5"},"7":{"Display":"6"},"8":{"Display":"7"},"9":{"Display":"8"},"10":{"Display":"9"},"11":{"Display":"Very Much (10)"}},"ChoiceOrder":[1,2,3,4,5,"6","7","8","9","10","11"],"Validation":{"Settings":{"ForceResponse":"ON","ForceResponseType":"ON","Type":"None"}},"GradingData":[],"Language":[],"QuestionText_Unsafe":"<p><\/p><p><strong>To what extent did you feel that the avatar was you?<\/strong><o:p><\/o:p><\/p><p><\/p>","DataExportTag":"Q90","QuestionID":"QID90"}},{"SurveyID":"SV_9TCpO9G4XPaKU0l","Element":"SQ","PrimaryAttribute":"QID193","SecondaryAttribute":"Click to write the question text","TertiaryAttribute":null,"Payload":{"QuestionText":"Click to write the question text","DataExportTag":"Q87","QuestionType":"MC","Selector":"SAVR","SubSelector":"TX","Configuration":{"QuestionDescriptionOption":"UseText"},"QuestionDescription":"Click to write the question text","Choices":{"1":{"Display":"Click to write Choice 1"},"2":{"Display":"Click to write Choice 2"},"3":{"Display":"Click to write Choice 3"}},"ChoiceOrder":["1","2","3"],"Validation":{"Settings":{"ForceResponse":"OFF","ForceResponseType":"ON","Type":"None"}},"Language":[],"QuestionID":"QID193"}},{"SurveyID":"SV_9TCpO9G4XPaKU0l","Element":"RS","PrimaryAttribute":"RS_bezjb4BmiXr4AKx","SecondaryAttribute":"Default Response Set","TertiaryAttribute":null,"Payload":null},{"SurveyID":"SV_9TCpO9G4XPaKU0l","Element":"SQ","PrimaryAttribute":"QID169","SecondaryAttribute":"During the investment scenarios, your decisions will be paired with the decisions of: James Below...","TertiaryAttribute":null,"Payload":{"QuestionText":"During the investment scenarios, your decisions will be paired with the decisions of:\n<table border=\"1\" cellpadding=\"1\" cellspacing=\"1\" style=\"width: 5px;\">\n\t<tbody>\n\t\t<tr>\n\t\t\t<td><span style=\"font-family:courier new,courier,monospace;\"><span style=\"color:#00FFFF;\">James<\/span><\/span><\/td>\n\t\t<\/tr>\n\t<\/tbody>\n<\/table>\n<br>\n<br>\nBelow is an image of a virtual avatar developed to look like the other Stanford student whose decisions will be paired with your decisions:","DefaultChoices":false,"QuestionType":"DB","Selector":"GRB","SubSelector":"WTXB","Configuration":{"QuestionDescriptionOption":"UseText"},"QuestionDescription":"During the investment scenarios, your decisions will be paired with the decisions of: James Below...","ChoiceOrder":[],"Validation":{"Settings":{"Type":"None"}},"GradingData":[],"Language":[],"Graphics":"IM_0pqPnskRJfNm0y9","GraphicsDescription":"Please remember you will be negotiating with James, the avatar you embodied during your virtual reality experience.","QuestionText_Unsafe":"Please remember that during the investment scenarios, your decisions will be paired with the decisions of:\n<table border=\"1\" cellpadding=\"1\" cellspacing=\"1\" style=\"width: 5px;\">\n\t<tbody>\n\t\t<tr>\n\t\t\t<td><span style=\"font-family:courier new,courier,monospace;\"><span style=\"color:#00FFFF;\">James<\/span><\/span><\/td>\n\t\t<\/tr>\n\t<\/tbody>\n<\/table>\n<br \/>\n<br \/>\nRemember that this is the individual whom the avatar you embodied during your virtual reality experience was based off of","DataExportTag":"C1J","QuestionID":"QID169"}},{"SurveyID":"SV_9TCpO9G4XPaKU0l","Element":"SQ","PrimaryAttribute":"QID139","SecondaryAttribute":"During the investment scenarios, your decisions will be paired with the decisions of: James Remem...","TertiaryAttribute":null,"Payload":{"QuestionText":"During the investment scenarios, your decisions will be paired with the decisions of:\n<table class=\"UserTable\">\n\t<tbody>\n\t\t<tr>\n\t\t\t<td><span style=\"font-family:courier new,courier,monospace;\"><span style=\"color:#00FFFF;\">James<\/span><\/span><\/td>\n\t\t<\/tr>\n\t<\/tbody>\n<\/table>\n<br \/>\n<br \/>\nRemember that this is the individual whom the avatar you embodied during your virtual reality experience was based off of. To remind you, here is an image of the avatar you embodied:","DefaultChoices":false,"DataExportTag":"C3J","QuestionType":"DB","Selector":"GRB","SubSelector":"WTXB","Configuration":{"QuestionDescriptionOption":"UseText"},"QuestionDescription":"During the investment scenarios, your decisions will be paired with the decisions of: James Remem...","ChoiceOrder":[],"Validation":{"Settings":{"Type":"None"}},"GradingData":[],"Language":[],"Graphics":"IM_0pqPnskRJfNm0y9","GraphicsDescription":"Please remember you will be negotiating with James, the avatar you embodied during your virtual reality experience.","QuestionID":"QID139","DisplayLogic":{"0":{"0":{"LogicType":"Question","QuestionID":"QID107","QuestionIsInLoop":"no","ChoiceLocator":"q:\/\/QID107\/SelectableChoice\/3","Operator":"Selected","QuestionIDFromLocator":"QID107","LeftOperand":"q:\/\/QID107\/SelectableChoice\/3","Type":"Expression","Description":"<span class=\"ConjDesc\">If<\/span> <span class=\"QuestionDesc\">Please select which avatar will be embodied during this session:<\/span> <span class=\"LeftOpDesc\">James<\/span> <span class=\"OpDesc\">Is Selected<\/span> "},"Type":"If"},"Type":"BooleanExpression","inPage":false}}},{"SurveyID":"SV_9TCpO9G4XPaKU0l","Element":"SQ","PrimaryAttribute":"QID170","SecondaryAttribute":"During the investment scenarios, your decisions will be paired with the decisions of: Steve Below...","TertiaryAttribute":null,"Payload":{"QuestionText":"During the investment scenarios, your decisions will be paired with the decisions of:\n<table class=\"UserTable\">\n\t<tbody>\n\t\t<tr>\n\t\t\t<td><span style=\"font-family:courier new,courier,monospace;\"><span style=\"color:#00FFFF;\">Steve<\/span><\/span><\/td>\n\t\t<\/tr>\n\t<\/tbody>\n<\/table>\n<br>\nBelow is an image of a virtual avatar developed to look like the other Stanford student whose decisions will be paired with your decisions:","DefaultChoices":false,"QuestionType":"DB","Selector":"GRB","SubSelector":"WTXB","Configuration":{"QuestionDescriptionOption":"UseText"},"QuestionDescription":"During the investment scenarios, your decisions will be paired with the decisions of: Steve Below...","ChoiceOrder":[],"Validation":{"Settings":{"Type":"None"}},"GradingData":[],"Language":[],"Graphics":"IM_exP2q9Vky1aFivj","GraphicsDescription":"Stevemirror survey","QuestionText_Unsafe":"Please remember that during the investment scenarios, your decisions will be paired with the decisions of:\n<table class=\"UserTable\">\n\t<tbody>\n\t\t<tr>\n\t\t\t<td><span style=\"font-family:courier new,courier,monospace;\"><span style=\"color:#00FFFF;\">Steve<\/span><\/span><\/td>\n\t\t<\/tr>\n\t<\/tbody>\n<\/table>\n<br \/>\n<br \/>\n<span style=\"color: rgb(51, 51, 51); font-family: sans-serif, Arial, Verdana, &quot;Trebuchet MS&quot;; font-size: 13px;\">Remember that this is NOT the individual whom the avatar you embodied during your virtual reality experience was based off of, it is a completely different individual. Here is a picture of the avatar based off of this other individual:<\/span>","DataExportTag":"C1S","QuestionID":"QID170"}},{"SurveyID":"SV_9TCpO9G4XPaKU0l","Element":"SQ","PrimaryAttribute":"QID61","SecondaryAttribute":"For the next task of today's study, you will take part in a different scenario. Your earnings in...","TertiaryAttribute":null,"Payload":{"QuestionText":"<p><span style=\"font-family:georgia,serif;\"><span id=\"docs-internal-guid-4643d8d9-b065-52db-eb8a-2a30041da7ac\"><span style=\"font-size: 11pt; background-color: transparent; vertical-align: baseline; white-space: pre-wrap;\">For the next task of today's study, you will take part in a different scenario. Your earnings in this scenario will be added to your earnings from the previous task. <\/span><\/span><\/span><\/p>\n<br>\n<span style=\"font-family:georgia,serif;\"><span id=\"docs-internal-guid-4643d8d9-b065-52db-eb8a-2a30041da7ac\"><span style=\"font-size: 11pt; background-color: transparent; vertical-align: baseline; white-space: pre-wrap;\">Click \"&gt;&gt;\" <\/span><\/span><\/span>","DefaultChoices":false,"DataExportTag":"Q61","QuestionType":"DB","Selector":"TB","Configuration":{"QuestionDescriptionOption":"UseText"},"QuestionDescription":"For the next task of today's study, you will take part in a different scenario. Your earnings in...","ChoiceOrder":[],"Validation":{"Settings":{"Type":"None"}},"GradingData":[],"Language":[],"QuestionID":"QID61"}},{"SurveyID":"SV_9TCpO9G4XPaKU0l","Element":"SQ","PrimaryAttribute":"QID35","SecondaryAttribute":"Here you are taking the role of the Returner. \u00a0 The Sender has sent you 10 points, and you theref..","TertiaryAttribute":null,"Payload":{"QuestionText":"Here you are taking the role of the Returner.\n<div>&nbsp;\n<div>The Sender has sent you\n<table border=\"1\" cellpadding=\"1\" cellspacing=\"1\" style=\"width:20px;\">\n\t<tbody>\n\t\t<tr>\n\t\t\t<td><span style=\"color:#40E0D0;\"><strong><span style=\"font-family:courier new,courier,monospace;\">10<\/span><\/strong><\/span><\/td>\n\t\t<\/tr>\n\t<\/tbody>\n<\/table>\npoints, and you therefore have\n\n<table border=\"1\" cellpadding=\"1\" cellspacing=\"1\" style=\"width:20px;\">\n\t<tbody>\n\t\t<tr>\n\t\t\t<td><span style=\"color:#40E0D0;\"><strong><span style=\"font-family:courier new,courier,monospace;\">30<\/span><\/strong><\/span><\/td>\n\t\t<\/tr>\n\t<\/tbody>\n<\/table>\npoints to allocate, <strong>how many points would you like to RETURN to&nbsp;<\/strong><span style=\"font-weight: bold;\">the Sender<\/span>? You keep any points you do not return to the other participant.<\/div>\n<\/div>","DefaultChoices":false,"DataExportTag":"Q35","QuestionID":"QID35","QuestionType":"TE","Selector":"SL","Configuration":{"QuestionDescriptionOption":"UseText"},"QuestionDescription":"Here you are taking the role of the Returner. \u00a0 The Sender has sent you 10 points, and you theref...","Validation":{"Settings":{"ForceResponse":"ON","ForceResponseType":"ON","Type":"ContentType","ContentType":"ValidNumber","ValidDateType":"DateWithFormat","ValidPhoneType":"ValidUSPhone","ValidZipType":"ValidUSZip","ValidNumber":{"Min":"0","Max":"30","NumDecimals":"0"}}},"GradingData":[],"Language":[]}},{"SurveyID":"SV_9TCpO9G4XPaKU0l","Element":"SQ","PrimaryAttribute":"QID50","SecondaryAttribute":"How many points does the Sender receive at the beginning of each round? ","TertiaryAttribute":null,"Payload":{"QuestionText":"How many points does the Sender receive at the beginning of each round?&nbsp;","DataExportTag":"Q50","QuestionType":"MC","Selector":"SAHR","SubSelector":"TX","Configuration":{"QuestionDescriptionOption":"UseText","LabelPosition":"BELOW"},"QuestionDescription":"How many points does the Sender receive at the beginning of each round? ","Choices":{"1":{"Display":"0"},"2":{"Display":"5"},"3":{"Display":"10"},"4":{"Display":"15"}},"ChoiceOrder":["1","2","3","4"],"Validation":{"Settings":{"ForceResponse":"ON","ForceResponseType":"ON","Type":"CustomValidation","CustomValidation":{"Logic":{"0":{"0":{"QuestionID":"QID50","QuestionIsInLoop":"no","ChoiceLocator":"q:\/\/QID50\/SelectableChoice\/3","Operator":"Selected","QuestionIDFromLocator":"QID50","LeftOperand":"q:\/\/QID50\/SelectableChoice\/3","Type":"Expression","LogicType":"Question","Description":"<span class=\"ConjDesc\">If<\/span> <span class=\"QuestionDesc\">How many points does Participant A receive at the beginning of each round?&amp;nbsp;<\/span> <span class=\"LeftOpDesc\">10<\/span> <span class=\"OpDesc\">Is Selected<\/span> "},"Type":"If"},"Type":"BooleanExpression"},"Message":{"messageID":"MS_d69UtqtKrqdllv7","subMessageID":"VE_CUSTOM_VALIDATION_0","libraryID":"UR_2uxLtpc7Jv7ezl3","description":"Incorrect Choice"}}}},"Language":[],"QuestionID":"QID50"}},{"SurveyID":"SV_9TCpO9G4XPaKU0l","Element":"SQ","PrimaryAttribute":"QID192","SecondaryAttribute":"How much would you agree with the following statements regarding the individual who you took the...","TertiaryAttribute":null,"Payload":{"QuestionText":"How much would you agree with the following statements regarding the individual who you took the perspective of during the virtual reality portion of this study? In other words, how did you feel about\n<table border=\"1\" cellpadding=\"1\" cellspacing=\"1\" style=\"width: 10px;\">\n\t<tbody>\n\t\t<tr>\n\t\t\t<td><span style=\"font-family:courier new,courier,monospace;\"><span style=\"color:#00FFFF;\">James<\/span><\/span><\/td>\n\t\t<\/tr>\n\t<\/tbody>\n<\/table>","DefaultChoices":false,"DataExportTag":"Q86","QuestionType":"Slider","Selector":"HSLIDER","Configuration":{"QuestionDescriptionOption":"UseText","CSSliderMin":0,"CSSliderMax":100,"GridLines":10,"SnapToGrid":false,"NumDecimals":"0","ShowValue":true,"CustomStart":true,"NotApplicable":false,"MobileFirst":true,"SliderStartPositions":{"1":0.5011655011655,"2":0.5011655011655,"3":0.5034965034965,"4":0.5011655011655}},"QuestionDescription":"How much would you agree with the following statements regarding the individual who you took the...","Choices":{"1":{"Display":"I like them"},"2":{"Display":"They seem like a nice person"},"3":{"Display":"They're somebody I would enjoy spending time with"},"4":{"Display":"I'm glad I was paired with them"}},"ChoiceOrder":["1","2","3","4"],"Validation":{"Settings":{"ForceResponse":"ON","ForceResponseType":"ON","Type":"None"}},"GradingData":[],"Language":[],"Labels":[],"QuestionID":"QID192","DisplayLogic":{"0":{"0":{"LogicType":"Question","QuestionID":"QID166","QuestionIsInLoop":"no","ChoiceLocator":"q:\/\/QID166\/DisplayableQuestion\/1","Operator":"Displayed","QuestionIDFromLocator":"QID166","LeftOperand":"q:\/\/QID166\/QuestionDisplayed","Type":"Expression","Description":"<span class=\"ConjDesc\">If<\/span> <span class=\"QuestionDesc\">Please remember that during the investment scenarios, your decisions will be paired with the deci...<\/span> <span class=\"LeftOpDesc\"><\/span> <span class=\"OpDesc\">Is Displayed<\/span> "},"Type":"If"},"Type":"BooleanExpression","inPage":false}}},{"SurveyID":"SV_9TCpO9G4XPaKU0l","Element":"SQ","PrimaryAttribute":"QID195","SecondaryAttribute":"How much would you agree with the following statements regarding the individual who you took the...","TertiaryAttribute":null,"Payload":{"QuestionText":"How much would you agree with the following statements regarding the individual who you took the perspective of during the virtual reality portion of this study? In other words, how did you feel about\n<table border=\"1\" cellpadding=\"1\" cellspacing=\"1\" style=\"width: 10px;\">\n\t<tbody>\n\t\t<tr>\n\t\t\t<td><span style=\"font-family:courier new,courier,monospace;\"><span style=\"color:#00FFFF;\">Steve<\/span><\/span><\/td>\n\t\t<\/tr>\n\t<\/tbody>\n<\/table>","DefaultChoices":false,"DataExportTag":"Q89","QuestionType":"Slider","Selector":"HSLIDER","Configuration":{"QuestionDescriptionOption":"UseText","CSSliderMin":0,"CSSliderMax":100,"GridLines":10,"SnapToGrid":false,"NumDecimals":"0","ShowValue":true,"CustomStart":true,"SliderStartPositions":{"1":0.5011655011655,"2":0.5011655011655,"3":0.5034965034965,"4":0.5011655011655},"NotApplicable":false,"MobileFirst":true},"QuestionDescription":"How much would you agree with the following statements regarding the individual who you took the...","Choices":{"1":{"Display":"I like them"},"2":{"Display":"They seem like a nice person"},"3":{"Display":"They're somebody I would enjoy spending time with"},"4":{"Display":"I'm glad I was paired with them"}},"ChoiceOrder":["1","2","3","4"],"Validation":{"Settings":{"ForceResponse":"ON","ForceResponseType":"ON","Type":"None"}},"GradingData":[],"Language":[],"Labels":[],"QuestionID":"QID195","DisplayLogic":{"0":{"0":{"LogicType":"Question","QuestionID":"QID168","QuestionIsInLoop":"no","ChoiceLocator":"q:\/\/QID168\/DisplayableQuestion\/1","Operator":"Displayed","QuestionIDFromLocator":"QID168","LeftOperand":"q:\/\/QID168\/QuestionDisplayed","Type":"Expression","Description":"<span class=\"ConjDesc\">If<\/span> <span class=\"QuestionDesc\">Please remember that during the investment scenarios, your decisions will be paired with the deci...<\/span> <span class=\"LeftOpDesc\"><\/span> <span class=\"OpDesc\">Is Displayed<\/span> "},"Type":"If"},"Type":"BooleanExpression","inPage":false}}},{"SurveyID":"SV_9TCpO9G4XPaKU0l","Element":"SQ","PrimaryAttribute":"QID196","SecondaryAttribute":"How much would you agree with the following statements regarding the individual your answers were...","TertiaryAttribute":null,"Payload":{"QuestionText":"How much would you agree with the following statements regarding the individual your answers were paired with during the investment scenarios? In other words, how did you feel about\n<table border=\"1\" cellpadding=\"1\" cellspacing=\"1\" style=\"width: 10px;\">\n\t<tbody>\n\t\t<tr>\n\t\t\t<td><span style=\"font-family:courier new,courier,monospace;\"><span style=\"color:#00FFFF;\">Steve<\/span><\/span><\/td>\n\t\t<\/tr>\n\t<\/tbody>\n<\/table>","DefaultChoices":false,"DataExportTag":"Q90","QuestionType":"Slider","Selector":"HSLIDER","Configuration":{"QuestionDescriptionOption":"UseText","CSSliderMin":0,"CSSliderMax":100,"GridLines":10,"SnapToGrid":false,"NumDecimals":"0","ShowValue":true,"CustomStart":true,"SliderStartPositions":{"1":0.5011655011655,"2":0.5011655011655,"3":0.5034965034965,"4":0.5011655011655},"NotApplicable":false,"MobileFirst":true},"QuestionDescription":"How much would you agree with the following statements regarding the individual your answers were...","Choices":{"1":{"Display":"I like them"},"2":{"Display":"They seem like a nice person"},"3":{"Display":"They're somebody I would enjoy spending time with"},"4":{"Display":"I'm glad I was paired with them"}},"DisplayLogic":{"0":{"0":{"LogicType":"Question","QuestionID":"QID166","QuestionIsInLoop":"no","ChoiceLocator":"q:\/\/QID166\/DisplayableQuestion\/1","Operator":"Displayed","QuestionIDFromLocator":"QID166","LeftOperand":"q:\/\/QID166\/QuestionDisplayed","Type":"Expression","Description":"<span class=\"ConjDesc\">If<\/span> <span class=\"QuestionDesc\">Please remember that during the investment scenarios, your decisions will be paired with the deci...<\/span> <span class=\"LeftOpDesc\"><\/span> <span class=\"OpDesc\">Is Displayed<\/span> "},"1":{"LogicType":"Question","QuestionID":"QID170","QuestionIsInLoop":"no","ChoiceLocator":"q:\/\/QID170\/DisplayableQuestion\/1","Operator":"Displayed","QuestionIDFromLocator":"QID170","LeftOperand":"q:\/\/QID170\/QuestionDisplayed","Type":"Expression","Description":"<span class=\"ConjDesc\">Or<\/span> <span class=\"QuestionDesc\">During the investment scenarios, your decisions will be paired with the decisions of:\n\n\t\n\t\t\n\t\t\tSteve\n\t\t\n\t\n\n\nBelow is an image of a virtual avatar developed to look like the other Stanford student w...<\/span> <span class=\"LeftOpDesc\"><\/span> <span class=\"OpDesc\">Is Displayed<\/span> ","Conjuction":"Or"},"Type":"If"},"Type":"BooleanExpression","inPage":false},"ChoiceOrder":["1","2","3","4"],"Validation":{"Settings":{"ForceResponse":"ON","ForceResponseType":"ON","Type":"None"}},"GradingData":[],"Language":[],"Labels":[],"QuestionID":"QID196"}},{"SurveyID":"SV_9TCpO9G4XPaKU0l","Element":"SQ","PrimaryAttribute":"QID197","SecondaryAttribute":"How much would you agree with the following statements regarding the individual your answers were...","TertiaryAttribute":null,"Payload":{"QuestionText":"How much would you agree with the following statements regarding the individual your answers were paired with during the investment scenarios? In other words, how did you feel about\n<table border=\"1\" cellpadding=\"1\" cellspacing=\"1\" style=\"width: 10px;\">\n\t<tbody>\n\t\t<tr>\n\t\t\t<td><span style=\"font-family:courier new,courier,monospace;\"><span style=\"color:#00FFFF;\">James<\/span><\/span><\/td>\n\t\t<\/tr>\n\t<\/tbody>\n<\/table>","DefaultChoices":false,"DataExportTag":"Q91","QuestionType":"Slider","Selector":"HSLIDER","Configuration":{"QuestionDescriptionOption":"UseText","CSSliderMin":0,"CSSliderMax":100,"GridLines":10,"SnapToGrid":false,"NumDecimals":"0","ShowValue":true,"CustomStart":true,"SliderStartPositions":{"1":0.5011655011655,"2":0.5011655011655,"3":0.5034965034965,"4":0.5011655011655},"NotApplicable":false,"MobileFirst":true},"QuestionDescription":"How much would you agree with the following statements regarding the individual your answers were...","Choices":{"1":{"Display":"I like them"},"2":{"Display":"They seem like a nice person"},"3":{"Display":"They're somebody I would enjoy spending time with"},"4":{"Display":"I'm glad I was paired with them"}},"DisplayLogic":{"0":{"0":{"LogicType":"Question","QuestionID":"QID168","QuestionIsInLoop":"no","ChoiceLocator":"q:\/\/QID168\/DisplayableQuestion\/1","Operator":"Displayed","QuestionIDFromLocator":"QID168","LeftOperand":"q:\/\/QID168\/QuestionDisplayed","Type":"Expression","Description":"<span class=\"ConjDesc\">If<\/span> <span class=\"QuestionDesc\">Please remember that during the investment scenarios, your decisions will be paired with the deci...<\/span> <span class=\"LeftOpDesc\"><\/span> <span class=\"OpDesc\">Is Displayed<\/span> "},"1":{"LogicType":"Question","QuestionID":"QID169","QuestionIsInLoop":"no","ChoiceLocator":"q:\/\/QID169\/DisplayableQuestion\/1","Operator":"Displayed","QuestionIDFromLocator":"QID169","LeftOperand":"q:\/\/QID169\/QuestionDisplayed","Type":"Expression","Description":"<span class=\"ConjDesc\">Or<\/span> <span class=\"QuestionDesc\">During the investment scenarios, your decisions will be paired with the decisions of:\n\n\t\n\t\t\n\t\t\tJames\n\t\t\n\t\n\n\n\nBelow is an image of a virtual avatar developed to look like the other Stanford student ...<\/span> <span class=\"LeftOpDesc\"><\/span> <span class=\"OpDesc\">Is Displayed<\/span> ","Conjuction":"Or"},"Type":"If"},"Type":"BooleanExpression","inPage":false},"ChoiceOrder":["1","2","3","4"],"Validation":{"Settings":{"ForceResponse":"ON","ForceResponseType":"ON","Type":"None"}},"GradingData":[],"Language":[],"Labels":[],"QuestionID":"QID197"}},{"SurveyID":"SV_9TCpO9G4XPaKU0l","Element":"SQ","PrimaryAttribute":"QID198","SecondaryAttribute":"How much would you agree with the following statements regarding the individual your answers were...","TertiaryAttribute":null,"Payload":{"QuestionText":"How much would you agree with the following statements regarding the individual your answers were paired with during the investment scenarios and who you took the perspective of during the virtual reality portion of this study? In other words, how did you feel about\n<table border=\"1\" cellpadding=\"1\" cellspacing=\"1\" style=\"width: 10px;\">\n\t<tbody>\n\t\t<tr>\n\t\t\t<td><span style=\"font-family:courier new,courier,monospace;\"><span style=\"color:#00FFFF;\">James<\/span><\/span><\/td>\n\t\t<\/tr>\n\t<\/tbody>\n<\/table>","DefaultChoices":false,"DataExportTag":"Q92","QuestionType":"Slider","Selector":"HSLIDER","Configuration":{"QuestionDescriptionOption":"UseText","CSSliderMin":0,"CSSliderMax":100,"GridLines":10,"SnapToGrid":false,"NumDecimals":"0","ShowValue":true,"CustomStart":true,"SliderStartPositions":{"1":0.5011655011655,"2":0.5011655011655,"3":0.5034965034965,"4":0.5011655011655},"NotApplicable":false,"MobileFirst":true},"QuestionDescription":"How much would you agree with the following statements regarding the individual your answers were...","Choices":{"1":{"Display":"I like them"},"2":{"Display":"They seem like a nice person"},"3":{"Display":"They're somebody I would enjoy spending time with"},"4":{"Display":"I'm glad I was paired with them"}},"DisplayLogic":{"0":{"0":{"LogicType":"Question","QuestionID":"QID139","QuestionIsInLoop":"no","ChoiceLocator":"q:\/\/QID139\/DisplayableQuestion\/1","Operator":"Displayed","QuestionIDFromLocator":"QID139","LeftOperand":"q:\/\/QID139\/QuestionDisplayed","Type":"Expression","Description":"<span class=\"ConjDesc\">If<\/span> <span class=\"QuestionDesc\">During the investment scenarios, your decisions will be paired with the decisions of: James Remem...<\/span> <span class=\"LeftOpDesc\"><\/span> <span class=\"OpDesc\">Is Displayed<\/span> "},"Type":"If"},"Type":"BooleanExpression","inPage":false},"ChoiceOrder":["1","2","3","4"],"Validation":{"Settings":{"ForceResponse":"ON","ForceResponseType":"ON","Type":"None"}},"GradingData":[],"Language":[],"Labels":[],"QuestionID":"QID198"}},{"SurveyID":"SV_9TCpO9G4XPaKU0l","Element":"SQ","PrimaryAttribute":"QID199","SecondaryAttribute":"How much would you agree with the following statements regarding the individual your answers were...","TertiaryAttribute":null,"Payload":{"QuestionText":"How much would you agree with the following statements regarding the individual your answers were paired with during the investment scenarios and who you took the perspective of during the virtual reality portion of this study? In other words, how did you feel about<table class=\"UserTable\">\n\t\n\t\t<tbody><tr>\n\t\t\t<td><span style=\"font-family:courier new,courier,monospace;\"><span style=\"color:#00FFFF;\">Steve<\/span><\/span><\/td>\n\t\t<\/tr>\n\t\n<\/tbody><\/table>","DefaultChoices":false,"DataExportTag":"Q93","QuestionType":"Slider","Selector":"HSLIDER","Configuration":{"QuestionDescriptionOption":"UseText","CSSliderMin":0,"CSSliderMax":100,"GridLines":10,"SnapToGrid":false,"NumDecimals":"0","ShowValue":true,"CustomStart":true,"SliderStartPositions":{"1":0.5011655011655,"2":0.5011655011655,"3":0.5034965034965,"4":0.5011655011655},"NotApplicable":false,"MobileFirst":true},"QuestionDescription":"How much would you agree with the following statements regarding the individual your answers were...","Choices":{"1":{"Display":"I like them"},"2":{"Display":"They seem like a nice person"},"3":{"Display":"They're somebody I would enjoy spending time with"},"4":{"Display":"I'm glad I was paired with them"}},"DisplayLogic":{"0":{"0":{"LogicType":"Question","QuestionID":"QID167","QuestionIsInLoop":"no","ChoiceLocator":"q:\/\/QID167\/DisplayableQuestion\/1","Operator":"Displayed","QuestionIDFromLocator":"QID167","LeftOperand":"q:\/\/QID167\/QuestionDisplayed","Type":"Expression","Description":"<span class=\"ConjDesc\">If<\/span> <span class=\"QuestionDesc\">Please remember that during the investment scenarios, your decisions will be paired with the deci...<\/span> <span class=\"LeftOpDesc\"><\/span> <span class=\"OpDesc\">Is Displayed<\/span> "},"Type":"If"},"Type":"BooleanExpression","inPage":false},"ChoiceOrder":["1","2","3","4"],"Validation":{"Settings":{"ForceResponse":"ON","ForceResponseType":"ON","Type":"None"}},"GradingData":[],"Language":[],"Labels":[],"QuestionID":"QID199"}},{"SurveyID":"SV_9TCpO9G4XPaKU0l","Element":"SQ","PrimaryAttribute":"QID53","SecondaryAttribute":"If the Returner receives 12 points (after the increase), what is the\u00a0maximum\u00a0amount that he or sh.","TertiaryAttribute":null,"Payload":{"QuestionText":"If the Returner receives 12 points (after the increase), what is the&nbsp;<u>maximum<\/u>&nbsp;amount that he or she can send back to the Sender?","DataExportTag":"Q53","QuestionType":"MC","Selector":"SAHR","SubSelector":"TX","Configuration":{"QuestionDescriptionOption":"UseText","LabelPosition":"BELOW"},"QuestionDescription":"If the Returner receives 12 points (after the increase), what is the\u00a0maximum\u00a0amount that he or sh...","Choices":{"1":{"Display":"0"},"2":{"Display":"4"},"3":{"Display":"6"},"4":{"Display":"12"}},"ChoiceOrder":["1","2","3","4"],"Validation":{"Settings":{"ForceResponse":"ON","ForceResponseType":"ON","Type":"CustomValidation","CustomValidation":{"Logic":{"0":{"0":{"QuestionID":"QID53","QuestionIsInLoop":"no","ChoiceLocator":"q:\/\/QID53\/SelectableChoice\/4","Operator":"Selected","QuestionIDFromLocator":"QID53","LeftOperand":"q:\/\/QID53\/SelectableChoice\/4","Type":"Expression","LogicType":"Question","Description":"<span class=\"ConjDesc\">If<\/span> <span class=\"QuestionDesc\">If Participant B receives 12 points (after the increase), what is the&amp;nbsp;maximum&amp;nbsp;amount that he or she can send back to Participant A?<\/span> <span class=\"LeftOpDesc\">12<\/span> <span class=\"OpDesc\">Is Selected<\/span> "},"Type":"If"},"Type":"BooleanExpression"},"Message":{"messageID":"MS_d69UtqtKrqdllv7","subMessageID":"VE_CUSTOM_VALIDATION_0","libraryID":"UR_2uxLtpc7Jv7ezl3","description":"Incorrect Choice"}}}},"Language":[],"QuestionID":"QID53"}},{"SurveyID":"SV_9TCpO9G4XPaKU0l","Element":"SQ","PrimaryAttribute":"QID54","SecondaryAttribute":"If the Returner receives 12 points (after the increase), what is the\u00a0minimum\u00a0amount that he or sh.","TertiaryAttribute":null,"Payload":{"QuestionText":"If the Returner receives 12 points (after the increase), what is the&nbsp;<u>minimum<\/u>&nbsp;amount that he or she can send back to the Sender?","DataExportTag":"Q54","QuestionType":"MC","Selector":"SAHR","SubSelector":"TX","Configuration":{"QuestionDescriptionOption":"UseText","LabelPosition":"BELOW"},"QuestionDescription":"If the Returner receives 12 points (after the increase), what is the\u00a0minimum\u00a0amount that he or sh...","Choices":{"1":{"Display":"0"},"2":{"Display":"1"},"3":{"Display":"9"},"4":{"Display":"27"}},"ChoiceOrder":["1","2","3","4"],"Validation":{"Settings":{"ForceResponse":"ON","ForceResponseType":"ON","Type":"CustomValidation","CustomValidation":{"Logic":{"0":{"0":{"QuestionID":"QID54","QuestionIsInLoop":"no","ChoiceLocator":"q:\/\/QID54\/SelectableChoice\/1","Operator":"Selected","QuestionIDFromLocator":"QID54","LeftOperand":"q:\/\/QID54\/SelectableChoice\/1","Type":"Expression","LogicType":"Question","Description":"<span class=\"ConjDesc\">If<\/span> <span class=\"QuestionDesc\">If Participant B receives 12 points (after the increase), what is the&amp;nbsp;minimum&amp;nbsp;amount that he or she can send back to Participant A?<\/span> <span class=\"LeftOpDesc\">0<\/span> <span class=\"OpDesc\">Is Selected<\/span> "},"Type":"If"},"Type":"BooleanExpression"},"Message":{"messageID":"MS_d69UtqtKrqdllv7","subMessageID":"VE_CUSTOM_VALIDATION_0","libraryID":"UR_2uxLtpc7Jv7ezl3","description":"Incorrect Choice"}}}},"Language":[],"QuestionID":"QID54"}},{"SurveyID":"SV_9TCpO9G4XPaKU0l","Element":"SQ","PrimaryAttribute":"QID55","SecondaryAttribute":"If the Returner receives 9 points, how many points did the Sender send?","TertiaryAttribute":null,"Payload":{"QuestionText":"If the Returner receives 9 points, how many points did the Sender send?","DataExportTag":"Q55","QuestionType":"MC","Selector":"SAHR","SubSelector":"TX","Configuration":{"QuestionDescriptionOption":"UseText","LabelPosition":"BELOW"},"QuestionDescription":"If the Returner receives 9 points, how many points did the Sender send?","Choices":{"1":{"Display":"0"},"2":{"Display":"3"},"3":{"Display":"9"},"4":{"Display":"27"}},"ChoiceOrder":["1","2","3","4"],"Validation":{"Settings":{"ForceResponse":"ON","ForceResponseType":"ON","Type":"CustomValidation","CustomValidation":{"Logic":{"0":{"0":{"QuestionID":"QID55","QuestionIsInLoop":"no","ChoiceLocator":"q:\/\/QID55\/SelectableChoice\/2","Operator":"Selected","QuestionIDFromLocator":"QID55","LeftOperand":"q:\/\/QID55\/SelectableChoice\/2","Type":"Expression","LogicType":"Question","Description":"<span class=\"ConjDesc\">If<\/span> <span class=\"QuestionDesc\">If Participant B receives 9 points, how many points did Participant A send?<\/span> <span class=\"LeftOpDesc\">3<\/span> <span class=\"OpDesc\">Is Selected<\/span> "},"Type":"If"},"Type":"BooleanExpression"},"Message":{"messageID":"MS_d69UtqtKrqdllv7","subMessageID":"VE_CUSTOM_VALIDATION_0","libraryID":"UR_2uxLtpc7Jv7ezl3","description":"Incorrect Choice"}}}},"Language":[],"QuestionID":"QID55"}},{"SurveyID":"SV_9TCpO9G4XPaKU0l","Element":"SQ","PrimaryAttribute":"QID56","SecondaryAttribute":"If the Sender chooses to send 5 points, how many points will the Returner receive (after the expe...","TertiaryAttribute":null,"Payload":{"QuestionText":"If the Sender chooses to send 5 points, how many points will the Returner receive (after the experimenter increases it)?","DataExportTag":"Q56","QuestionType":"MC","Selector":"SAHR","SubSelector":"TX","Configuration":{"QuestionDescriptionOption":"UseText","LabelPosition":"BELOW"},"QuestionDescription":"If the Sender chooses to send 5 points, how many points will the Returner receive (after the expe...","Choices":{"1":{"Display":"5"},"2":{"Display":"10"},"3":{"Display":"15"},"4":{"Display":"25"}},"ChoiceOrder":["1","2","3","4"],"Validation":{"Settings":{"ForceResponse":"ON","ForceResponseType":"ON","Type":"CustomValidation","CustomValidation":{"Logic":{"0":{"0":{"QuestionID":"QID56","QuestionIsInLoop":"no","ChoiceLocator":"q:\/\/QID56\/SelectableChoice\/3","Operator":"Selected","QuestionIDFromLocator":"QID56","LeftOperand":"q:\/\/QID56\/SelectableChoice\/3","Type":"Expression","LogicType":"Question","Description":"<span class=\"ConjDesc\">If<\/span> <span class=\"QuestionDesc\">If Participant A chooses to send 5 points, how many points will Participant B receive (after the experimenter increases it)?<\/span> <span class=\"LeftOpDesc\">15<\/span> <span class=\"OpDesc\">Is Selected<\/span> "},"Type":"If"},"Type":"BooleanExpression"},"Message":{"messageID":"MS_d69UtqtKrqdllv7","subMessageID":"VE_CUSTOM_VALIDATION_0","libraryID":"UR_2uxLtpc7Jv7ezl3","description":"Incorrect Choice"}}}},"Language":[],"QuestionID":"QID56"}},{"SurveyID":"SV_9TCpO9G4XPaKU0l","Element":"SQ","PrimaryAttribute":"QID64","SecondaryAttribute":"Imagine the Decider sends 3 points of his or her 10-point endowment to the Receiver. The Decider...","TertiaryAttribute":null,"Payload":{"QuestionText":"<p><span id=\"docs-internal-guid-4643d8d9-b060-0df1-14b4-b2c3d14f21bd\"><span style=\"font-size: 11pt; font-family: Arial; background-color: transparent; vertical-align: baseline; white-space: pre-wrap;\">Imagine the Decider sends 3 points of his or her 10-point endowment to the Receiver.<\/span><\/span><\/p>\n<br \/>\n<span id=\"docs-internal-guid-4643d8d9-b060-0df1-14b4-b2c3d14f21bd\"><span style=\"font-size: 11pt; font-family: Arial; background-color: transparent; vertical-align: baseline; white-space: pre-wrap;\">The Decider now has _____ points; the Receiver has _____ points.<\/span><\/span>","DataExportTag":"Q22","QuestionType":"MC","Selector":"SAHR","SubSelector":"TX","Configuration":{"QuestionDescriptionOption":"UseText","LabelPosition":"BELOW"},"QuestionDescription":"Imagine the Decider sends 3 points of his or her 10-point endowment to the Receiver. The Decider...","Choices":{"1":{"Display":"21 & 3"},"2":{"Display":"3 & 21"},"3":{"Display":"3 & 7"},"4":{"Display":"7 & 3"}},"ChoiceOrder":["1","2","3","4"],"Validation":{"Settings":{"ForceResponse":"ON","ForceResponseType":"ON","Type":"CustomValidation","CustomValidation":{"Logic":{"0":{"0":{"QuestionID":"QID64","QuestionIsInLoop":"no","ChoiceLocator":"q:\/\/QID64\/SelectableChoice\/4","Operator":"Selected","QuestionIDFromLocator":"QID64","LeftOperand":"q:\/\/QID64\/SelectableChoice\/4","Type":"Expression","LogicType":"Question","Description":"<span class=\"ConjDesc\">If<\/span> <span class=\"QuestionDesc\">Imagine the Decider sends 3 points of his or her 10-point endowment to the Receiver.The Decider now has _____ points; the Receiver has _____ points.<\/span> <span class=\"LeftOpDesc\">7 ... 3<\/span> <span class=\"OpDesc\">Is Selected<\/span> "},"Type":"If"},"Type":"BooleanExpression"},"Message":{"messageID":"MS_eLJIMm5J7WUf4Lb","subMessageID":"VE_CUSTOM_VALIDATION_0","libraryID":"UR_6JqSzEWuIxopjcV","description":"wrong"}}}},"Language":[],"QuestionID":"QID64"}},{"SurveyID":"SV_9TCpO9G4XPaKU0l","Element":"SQ","PrimaryAttribute":"QID60","SecondaryAttribute":"In playing this game, you will play one round as the Sender and one round as the Returner. When y...","TertiaryAttribute":null,"Payload":{"QuestionText":"In playing this game, <strong>you will play one round as the Sender and one round as the Returner.<\/strong> When you are playing as the Returner, we will ask you to answer how many points you would send back to the other participant given the amount that the other participant (who again has previously completed this study) actually allotted to you when they played this game as the Sender. The other participant has already gone through this same design, but with one slight difference; when they played the game as the Returner, we asked them how many points they would send back to you given every possible value of points you might send to them as the Sender [&quot;How many points would you send to the Returner if they had sent you 1 (2, 3, ... , 10) points?&quot;].&nbsp;\n<div>&nbsp;<\/div>\n\n<div>Therefore, we can match your response as the Sender with your partner&#39;s response as the Returner which corresponds to the number of points you choose to send them. We will also be able to match your response as the Returner with your partner&#39;s response as the Sender. How well the two of you do on this task will be dependent on both you and your partner&#39;s responses as both the Sender and the Returner. If you have any further questions about this design, please feel free to ask the research assistant now.&nbsp;Next, you will answer several quiz questions to ensure your understanding.<\/div>\n\n<p>&nbsp;<\/p>\n\n<p>&nbsp;<\/p>","DefaultChoices":false,"DataExportTag":"Q60","QuestionType":"DB","Selector":"TB","Configuration":{"QuestionDescriptionOption":"UseText"},"QuestionDescription":"In playing this game, you will play one round as the Sender and one round as the Returner. When y...","ChoiceOrder":[],"Validation":{"Settings":{"Type":"None"}},"GradingData":[],"Language":[],"QuestionID":"QID60"}},{"SurveyID":"SV_9TCpO9G4XPaKU0l","Element":"SQ","PrimaryAttribute":"QID63","SecondaryAttribute":"In the first investment scenario\u00a0, there are two roles: Decider and Receiver. You will be assigne..","TertiaryAttribute":null,"Payload":{"QuestionText":"<p>In the first investment scenario&nbsp;, there are two roles: <strong>Decider<\/strong> and <strong>Receiver<\/strong>. You will be assigned to one role, and the participant who completed this study previously will be assigned to the other. <strong>Your earnings from this scenario will be either your earnings as Decider or your earnings as Receiver.<\/strong><\/p>\n\n<p>&nbsp;<\/p>\n\n<p>The instructions for this scenario are as follows: the Decider is given 10 points. The Decider&#39;s task is to decide how many of the 10 points (if any) to send to the Receiver and how many to keep for him\/herself.<\/p>\n\n<p>&nbsp;<\/p>\n\n<p>Any amount the Decider does not send is his or hers to keep. Likewise, any amount the Decider sends to the Receiver is the Receiver&#39;s to keep. For instance, if the Decider sends five points and keeps five points, then the Decider and the Receiver each end with five points. If the Decider sends zero points and keeps ten points, the Decider ends with ten points and the Receiver gets nothing. And so on.<br \/>\n&nbsp;<\/p>\n\n<p>Make sure you have read the instructions carefully. Next, you will answer a quiz question to ensure your understanding.<\/p>","DefaultChoices":false,"DataExportTag":"Q21","QuestionType":"DB","Selector":"TB","Configuration":{"QuestionDescriptionOption":"UseText"},"QuestionDescription":"In the first investment scenario\u00a0, there are two roles: Decider and Receiver. You will be assigne...","ChoiceOrder":[],"Validation":{"Settings":{"Type":"None"}},"GradingData":[],"Language":[],"QuestionID":"QID63"}},{"SurveyID":"SV_9TCpO9G4XPaKU0l","Element":"SQ","PrimaryAttribute":"QID125","SecondaryAttribute":"In the next investment scenario, your choices will be paired with the same other participant whos...","TertiaryAttribute":null,"Payload":{"QuestionText":"In the next investment scenario, your choices will be paired with the same other participant whose answers your answers were paired with in the previous investment decision(s). Remember that this is\n<table border=\"1\" cellpadding=\"1\" cellspacing=\"1\" style=\"width: 5px;\">\n\t<tbody>\n\t\t<tr>\n\t\t\t<td><span style=\"color: rgb(64, 224, 208);\"><span style=\"font-family: &quot;courier new&quot;, courier, monospace;\">James<\/span><\/span><\/td>\n\t\t<\/tr>\n\t<\/tbody>\n<\/table>\n,&nbsp;<strong>the person whose avatar you embodied during the virtual reality portion of the study<\/strong>. &nbsp;Their responses were previously recorded, so while your responses will be paired with theirs, you will not be participating in the investment decisions with them in real-time. &nbsp;\n\n<div>\n<div><br>\nName:<\/div>\n\n<div>\n<table border=\"1\" cellpadding=\"1\" cellspacing=\"1\" style=\"width: 5px;\">\n\t<tbody>\n\t\t<tr>\n\t\t\t<td><span style=\"color: rgb(64, 224, 208);\"><span style=\"font-family: &quot;courier new&quot;, courier, monospace;\">James<\/span><\/span><\/td>\n\t\t<\/tr>\n\t<\/tbody>\n<\/table>\n<br>\nAge:\n<table border=\"1\" cellpadding=\"1\" cellspacing=\"1\" style=\"width: 5px;\">\n\t<tbody>\n\t\t<tr>\n\t\t\t<td><span style=\"color: rgb(64, 224, 208);\"><span style=\"font-family: &quot;courier new&quot;, courier, monospace;\">21<\/span><\/span><\/td>\n\t\t<\/tr>\n\t<\/tbody>\n<\/table>\n<br>\nHometown:\n<table border=\"1\" cellpadding=\"1\" cellspacing=\"1\" style=\"width: 5px;\">\n\t<tbody>\n\t\t<tr>\n\t\t\t<td><span style=\"color: rgb(64, 224, 208);\"><span style=\"font-family: &quot;courier new&quot;, courier, monospace;\">Denver, CO<\/span><\/span><\/td>\n\t\t<\/tr>\n\t<\/tbody>\n<\/table>\n<br>\nYear in school:\n<table border=\"1\" cellpadding=\"1\" cellspacing=\"1\" style=\"width: 5px;\">\n\t<tbody>\n\t\t<tr>\n\t\t\t<td><span style=\"color: rgb(64, 224, 208);\"><span style=\"font-family: &quot;courier new&quot;, courier, monospace;\">Junior<\/span><\/span><\/td>\n\t\t<\/tr>\n\t<\/tbody>\n<\/table>\n<br>\nCollege:\n<table border=\"1\" cellpadding=\"1\" cellspacing=\"1\" style=\"width: 5px;\">\n\t<tbody>\n\t\t<tr>\n\t\t\t<td><span style=\"color: rgb(64, 224, 208);\"><span style=\"font-family: &quot;courier new&quot;, courier, monospace;\">Stanford University<\/span><\/span><\/td>\n\t\t<\/tr>\n\t<\/tbody>\n<\/table>\n<br>\nMajor:\n<table border=\"1\" cellpadding=\"1\" cellspacing=\"1\" style=\"width: 5px;\">\n\t<tbody>\n\t\t<tr>\n\t\t\t<td><span style=\"color: rgb(64, 224, 208);\"><span style=\"font-family: &quot;courier new&quot;, courier, monospace;\">Undecided Major<\/span><\/span><\/td>\n\t\t<\/tr>\n\t<\/tbody>\n<\/table>\n<br>\nFamily Members:\n<table border=\"1\" cellpadding=\"1\" cellspacing=\"1\" style=\"width: 5px;\">\n\t<tbody>\n\t\t<tr>\n\t\t\t<td><span style=\"color: rgb(64, 224, 208);\"><span style=\"font-family: &quot;courier new&quot;, courier, monospace;\">One sister and two dogs<\/span><\/span><\/td>\n\t\t<\/tr>\n\t<\/tbody>\n<\/table>\n<br>\nType of Residence:\n<table border=\"1\" cellpadding=\"1\" cellspacing=\"1\" style=\"width: 5px;\">\n\t<tbody>\n\t\t<tr>\n\t\t\t<td><span style=\"color: rgb(64, 224, 208);\"><span style=\"font-family: &quot;courier new&quot;, courier, monospace;\">A dorm on campus<\/span><\/span><\/td><\/tr><\/tbody><\/table><\/div><div>\n&nbsp;<\/div>\n\n<div>When you are ready to begin, please click \"&gt;&gt;\" below.<\/div>\n<\/div>","DefaultChoices":false,"QuestionType":"DB","Selector":"TB","Configuration":{"QuestionDescriptionOption":"UseText"},"QuestionDescription":"In the next investment scenario, your choices will be paired with the same other participant whos...","DisplayLogic":{"0":{"0":{"LogicType":"Question","QuestionID":"QID107","QuestionIsInLoop":"no","ChoiceLocator":"q:\/\/QID107\/SelectableChoice\/3","Operator":"Selected","QuestionIDFromLocator":"QID107","LeftOperand":"q:\/\/QID107\/SelectableChoice\/3","Type":"Expression","Description":"<span class=\"ConjDesc\">If<\/span> <span class=\"QuestionDesc\">Please select which avatar will be embodied during this session:<\/span> <span class=\"LeftOpDesc\">James<\/span> <span class=\"OpDesc\">Is Selected<\/span> "},"1":{"LogicType":"Question","QuestionID":"QID107","QuestionIsInLoop":"no","ChoiceLocator":"q:\/\/QID107\/SelectableChoice\/1","Operator":"Selected","QuestionIDFromLocator":"QID107","LeftOperand":"q:\/\/QID107\/SelectableChoice\/1","Type":"Expression","Description":"<span class=\"ConjDesc\">Or<\/span> <span class=\"QuestionDesc\">Please select which avatar will be embodied during this session:<\/span> <span class=\"LeftOpDesc\">None<\/span> <span class=\"OpDesc\">Is Selected<\/span> ","Conjuction":"Or"},"Type":"If"},"Type":"BooleanExpression","inPage":false},"ChoiceOrder":[],"Validation":{"Settings":{"Type":"None"}},"GradingData":[],"Language":[],"QuestionText_Unsafe":"Today you will be completing a series of decision making games and your responses will be compared to the responses provided by,\n<table border=\"1\" cellpadding=\"1\" cellspacing=\"1\" style=\"width:5px;\">\n\t<tbody>\n\t\t<tr>\n\t\t\t<td><span style=\"color:#40E0D0;\"><span style=\"font-family:courier new,courier,monospace;\">James<\/span><\/span><\/td>\n\t\t<\/tr>\n\t<\/tbody>\n<\/table>\n, <strong>the person whose avatar you embodied during the virtual reality portion of the study<\/strong>. &nbsp;Their responses were previously recorded, so while your responses will be paired with theirs, you will not be participating in the investment decisions with them in real-time. &nbsp;\n\n<div>\n<div>&nbsp;<\/div>\n\n<div>\n<table border=\"1\" cellpadding=\"1\" cellspacing=\"1\" style=\"width: 5px;\">\n\t<tbody>\n\t\t<tr>\n\t\t\t<td><span style=\"color:#40E0D0;\"><span style=\"font-family:courier new,courier,monospace;\">James<\/span><\/span><\/td>\n\t\t<\/tr>\n\t<\/tbody>\n<\/table>\nis\n\n<table border=\"1\" cellpadding=\"1\" cellspacing=\"1\" style=\"width: 5px;\">\n\t<tbody>\n\t\t<tr>\n\t\t\t<td><span style=\"color:#40E0D0;\"><span style=\"font-family:courier new,courier,monospace;\">21<\/span><\/span><\/td>\n\t\t<\/tr>\n\t<\/tbody>\n<\/table>\nyears old and is from\n\n<table border=\"1\" cellpadding=\"1\" cellspacing=\"1\" style=\"width: 5px;\">\n\t<tbody>\n\t\t<tr>\n\t\t\t<td><span style=\"color:#40E0D0;\"><span style=\"font-family:courier new,courier,monospace;\">Denver, CO<\/span><\/span><\/td>\n\t\t<\/tr>\n\t<\/tbody>\n<\/table>\n. &nbsp;They are a\n\n<table border=\"1\" cellpadding=\"1\" cellspacing=\"1\" style=\"width: 5px;\">\n\t<tbody>\n\t\t<tr>\n\t\t\t<td><span style=\"color:#40E0D0;\"><span style=\"font-family:courier new,courier,monospace;\">Junior<\/span><\/span><\/td>\n\t\t<\/tr>\n\t<\/tbody>\n<\/table>\nat\n\n<table border=\"1\" cellpadding=\"1\" cellspacing=\"1\" style=\"width: 5px;\">\n\t<tbody>\n\t\t<tr>\n\t\t\t<td><span style=\"color:#40E0D0;\"><span style=\"font-family:courier new,courier,monospace;\">Stanford University<\/span><\/span><\/td>\n\t\t<\/tr>\n\t<\/tbody>\n<\/table>\nand are a(n)\n\n<table border=\"1\" cellpadding=\"1\" cellspacing=\"1\" style=\"width: 5px;\">\n\t<tbody>\n\t\t<tr>\n\t\t\t<td><span style=\"color:#40E0D0;\"><span style=\"font-family:courier new,courier,monospace;\">Undecided Major<\/span><\/span><\/td>\n\t\t<\/tr>\n\t<\/tbody>\n<\/table>\n. &nbsp;They have\n\n<table border=\"1\" cellpadding=\"1\" cellspacing=\"1\" style=\"width: 5px;\">\n\t<tbody>\n\t\t<tr>\n\t\t\t<td><span style=\"color:#40E0D0;\"><span style=\"font-family:courier new,courier,monospace;\">One sister and one dog<\/span><\/span><\/td>\n\t\t<\/tr>\n\t<\/tbody>\n<\/table>\n. &nbsp;They live in\n\n<table border=\"1\" cellpadding=\"1\" cellspacing=\"1\" style=\"width: 5px;\">\n\t<tbody>\n\t\t<tr>\n\t\t\t<td><span style=\"color:#40E0D0;\"><span style=\"font-family:courier new,courier,monospace;\">A dorm on campus<\/span><\/span><\/td>\n\t\t<\/tr>\n\t<\/tbody>\n<\/table>\n<\/div>\n\n<div>.<br \/>\n&nbsp;<\/div>\n\n<div>When you are ready to begin, please click the arrow below.<\/div>\n<\/div>","DataExportTag":"Q125","QuestionID":"QID125"}},{"SurveyID":"SV_9TCpO9G4XPaKU0l","Element":"SQ","PrimaryAttribute":"QID126","SecondaryAttribute":"In the next investment scenario, your choices will be paired with the same other participant whos...","TertiaryAttribute":null,"Payload":{"QuestionText":"In the next investment scenario, your choices will be paired with the same other participant whose answers your answers were paired with in the previous investment decision(s). Remember that this is\n<div>\n<table class=\"UserTable\">\n\t<tbody>\n\t\t<tr>\n\t\t\t<td><span style=\"color: rgb(64, 224, 208);\"><span style=\"font-family: &quot;courier new&quot;, courier, monospace;\">Steve<\/span><\/span><\/td>\n\t\t<\/tr>\n\t<\/tbody>\n<\/table>\n<\/div>\n\n<div><span style=\"color: rgb(64, 64, 64); font-family: &quot;Qualtrics Grotesque&quot;, &quot;Helvetica Neue&quot;, Helvetica, Arial, sans-serif; font-size: 15px;\"><strong>(NOTE: <\/strong><strong>NOT&nbsp;<\/strong><\/span><span style=\"box-sizing: border-box; font-family: &quot;Qualtrics Grotesque&quot;, &quot;Helvetica Neue&quot;, Helvetica, Arial, sans-serif; font-weight: 700; color: rgb(64, 64, 64); font-size: 15px;\">the person whose avatar you embodied during the virtual reality portion of the study)<\/span><span style=\"color: rgb(64, 64, 64); font-family: &quot;Qualtrics Grotesque&quot;, &quot;Helvetica Neue&quot;, Helvetica, Arial, sans-serif; font-size: 15px;\">. &nbsp;Their responses were previously recorded, so while your responses will be paired with theirs, you will not be participating in the investment decisions with them in real-time. &nbsp;<\/span><br>\n&nbsp;<\/div>\n\n<div>Name:&nbsp;<\/div>\n\n<div>\n<table class=\"UserTable\">\n\t<tbody>\n\t\t<tr>\n\t\t\t<td><span style=\"color: rgb(64, 224, 208);\"><span style=\"font-family: &quot;courier new&quot;, courier, monospace;\">Steve<\/span><\/span><\/td>\n\t\t<\/tr>\n\t<\/tbody>\n<\/table>\n<br>\nAge:\n<table class=\"UserTable\">\n\t<tbody>\n\t\t<tr>\n\t\t\t<td><span style=\"color: rgb(64, 224, 208);\"><span style=\"font-family: &quot;courier new&quot;, courier, monospace;\">20<\/span><\/span><\/td>\n\t\t<\/tr>\n\t<\/tbody>\n<\/table>\n<br>\nHometown:\n<table class=\"UserTable\">\n\t<tbody>\n\t\t<tr>\n\t\t\t<td><span style=\"color: rgb(64, 224, 208);\">Arlington, TX<\/span><\/td>\n\t\t<\/tr>\n\t<\/tbody>\n<\/table>\n<br>\nYear in school:\n<table class=\"UserTable\">\n\t<tbody>\n\t\t<tr>\n\t\t\t<td><span style=\"color: rgb(64, 224, 208);\"><span style=\"font-family: &quot;courier new&quot;, courier, monospace;\">Sophomore<\/span><\/span><\/td>\n\t\t<\/tr>\n\t<\/tbody>\n<\/table>\n<br>\nUniversity:\n<table class=\"UserTable\">\n\t<tbody>\n\t\t<tr>\n\t\t\t<td><span style=\"color: rgb(64, 224, 208);\"><span style=\"font-family: &quot;courier new&quot;, courier, monospace;\">Stanford University<\/span><\/span><\/td>\n\t\t<\/tr>\n\t<\/tbody>\n<\/table>\n<br>\nMajor:\n<table class=\"UserTable\">\n\t<tbody>\n\t\t<tr>\n\t\t\t<td><span style=\"color: rgb(64, 224, 208);\"><span style=\"font-family: &quot;courier new&quot;, courier, monospace;\">Undecided Major<\/span><\/span><\/td>\n\t\t<\/tr>\n\t<\/tbody>\n<\/table>\n<br>\nFamily members:\n<table class=\"UserTable\">\n\t<tbody>\n\t\t<tr>\n\t\t\t<td><span style=\"color: rgb(64, 224, 208);\"><span style=\"font-family: &quot;courier new&quot;, courier, monospace;\">One younger sister and one older brother<\/span><\/span><\/td>\n\t\t<\/tr>\n\t<\/tbody>\n<\/table>\n<br>\nType of residence:\n<table class=\"UserTable\">\n\t<tbody>\n\t\t<tr>\n\t\t\t<td><span style=\"color: rgb(64, 224, 208);\"><span style=\"font-family: &quot;courier new&quot;, courier, monospace;\">A dorm on campus<\/span><\/span><\/td>\n\t\t<\/tr>\n\t<\/tbody>\n<\/table>\n<\/div>\n\n<div><br>\n&nbsp;<\/div>\n\n<div>When you are ready to begin, please click \"&gt;&gt;\" below.<\/div>","DefaultChoices":false,"QuestionType":"DB","Selector":"TB","Configuration":{"QuestionDescriptionOption":"UseText"},"QuestionDescription":"In the next investment scenario, your choices will be paired with the same other participant whos...","DisplayLogic":{"0":{"0":{"LogicType":"Question","QuestionID":"QID107","QuestionIsInLoop":"no","ChoiceLocator":"q:\/\/QID107\/SelectableChoice\/2","Operator":"Selected","QuestionIDFromLocator":"QID107","LeftOperand":"q:\/\/QID107\/SelectableChoice\/2","Type":"Expression","Description":"<span class=\"ConjDesc\">If<\/span> <span class=\"QuestionDesc\">Please select which avatar will be embodied during this session:<\/span> <span class=\"LeftOpDesc\">Steve<\/span> <span class=\"OpDesc\">Is Selected<\/span> "},"Type":"If"},"Type":"BooleanExpression","inPage":false},"ChoiceOrder":[],"Validation":{"Settings":{"Type":"None"}},"GradingData":[],"Language":[],"QuestionText_Unsafe":"Today you will be completing a series of decision making games and your responses will be compared to the responses provided by,\n<table border=\"1\" cellpadding=\"1\" cellspacing=\"1\" style=\"width:5px;\">\n\t<tbody>\n\t\t<tr>\n\t\t\t<td><span style=\"color:#40E0D0;\"><span style=\"font-family:courier new,courier,monospace;\">Steve<\/span><\/span><\/td>\n\t\t<\/tr>\n\t<\/tbody>\n<\/table>\n, <strong>who is a different person than the person whose avatar you embodied during the virtual reality portion of the study<\/strong>. &nbsp;Their responses were previously recorded, so while your responses will be paired with theirs, you will not be participating in the investment decisions with them in real-time. &nbsp;\n\n<div>\n<div>&nbsp;<\/div>\n\n<div>\n<table border=\"1\" cellpadding=\"1\" cellspacing=\"1\" style=\"width: 5px;\">\n\t<tbody>\n\t\t<tr>\n\t\t\t<td><span style=\"color:#40E0D0;\"><span style=\"font-family:courier new,courier,monospace;\">Steve<\/span><\/span><\/td>\n\t\t<\/tr>\n\t<\/tbody>\n<\/table>\nis\n\n<table border=\"1\" cellpadding=\"1\" cellspacing=\"1\" style=\"width: 5px;\">\n\t<tbody>\n\t\t<tr>\n\t\t\t<td><span style=\"color:#40E0D0;\"><span style=\"font-family:courier new,courier,monospace;\">20<\/span><\/span><\/td>\n\t\t<\/tr>\n\t<\/tbody>\n<\/table>\nyears old and is from\n\n<table border=\"1\" cellpadding=\"1\" cellspacing=\"1\" style=\"width: 5px;\">\n\t<tbody>\n\t\t<tr>\n\t\t\t<td><span style=\"color:#40E0D0;\"><span style=\"font-family:courier new,courier,monospace;\">Arlington,<br \/>\n\t\t\tTX<\/span><\/span><\/td>\n\t\t<\/tr>\n\t<\/tbody>\n<\/table>\n. &nbsp;They are a\n\n<table border=\"1\" cellpadding=\"1\" cellspacing=\"1\" style=\"width: 5px;\">\n\t<tbody>\n\t\t<tr>\n\t\t\t<td><span style=\"color:#40E0D0;\"><span style=\"font-family:courier new,courier,monospace;\">Sophomore<\/span><\/span><\/td>\n\t\t<\/tr>\n\t<\/tbody>\n<\/table>\nat\n\n<table border=\"1\" cellpadding=\"1\" cellspacing=\"1\" style=\"width: 5px;\">\n\t<tbody>\n\t\t<tr>\n\t\t\t<td><span style=\"color:#40E0D0;\"><span style=\"font-family:courier new,courier,monospace;\">Stanford University<\/span><\/span><\/td>\n\t\t<\/tr>\n\t<\/tbody>\n<\/table>\nand are a(n)\n\n<table border=\"1\" cellpadding=\"1\" cellspacing=\"1\" style=\"width: 5px;\">\n\t<tbody>\n\t\t<tr>\n\t\t\t<td><span style=\"color:#40E0D0;\"><span style=\"font-family:courier new,courier,monospace;\">Undecided Major<\/span><\/span><\/td>\n\t\t<\/tr>\n\t<\/tbody>\n<\/table>\n. &nbsp;They have\n\n<table border=\"1\" cellpadding=\"1\" cellspacing=\"1\" style=\"width: 5px;\">\n\t<tbody>\n\t\t<tr>\n\t\t\t<td><span style=\"color:#40E0D0;\"><span style=\"font-family:courier new,courier,monospace;\">One younger sister and one older brother<\/span><\/span><\/td>\n\t\t<\/tr>\n\t<\/tbody>\n<\/table>\n. &nbsp;They live in\n\n<table border=\"1\" cellpadding=\"1\" cellspacing=\"1\" style=\"width: 5px;\">\n\t<tbody>\n\t\t<tr>\n\t\t\t<td><span style=\"color:#40E0D0;\"><span style=\"font-family:courier new,courier,monospace;\">A dorm on campus<\/span><\/span><\/td>\n\t\t<\/tr>\n\t<\/tbody>\n<\/table>\n<\/div>\n\n<div>.<br \/>\n&nbsp;<\/div>\n\n<div>When you are ready to begin, please click the arrow below.<\/div>\n<\/div>","DataExportTag":"Q126","QuestionID":"QID126"}},{"SurveyID":"SV_9TCpO9G4XPaKU0l","Element":"SQ","PrimaryAttribute":"QID175","SecondaryAttribute":"In the next investment scenario, your choices will be paired with the same other participant whos...","TertiaryAttribute":null,"Payload":{"QuestionText":"In the next investment scenario, your choices will be paired with the same other participant whose answers your answers were paired with in the previous investment decision(s). Remember that this is<br><table class=\"UserTable\">\n\t\n\t\t<tbody><tr>\n\t\t\t<td><span style=\"color: rgb(64, 224, 208);\"><span style=\"font-family: &quot;courier new&quot;, courier, monospace;\">James<\/span><\/span><\/td>\n\t\t<\/tr>\n\t\n<\/tbody><\/table>\n,&nbsp;<strong>the person whose avatar you embodied during the virtual reality portion of the study<\/strong>. &nbsp;Their responses were previously recorded, so while your responses will be paired with theirs, you will not be participating in the investment decisions with them in real-time. &nbsp;\n\n<div>\n<div><br>\nName:<\/div>\n\n<div>\n<table class=\"UserTable\">\n\t\n\t\t<tbody><tr>\n\t\t\t<td><span style=\"color: rgb(64, 224, 208);\"><span style=\"font-family: &quot;courier new&quot;, courier, monospace;\">James<\/span><\/span><\/td>\n\t\t<\/tr>\n\t\n<\/tbody><\/table>\n<br>\nAge:\n<table class=\"UserTable\">\n\t\n\t\t<tbody><tr>\n\t\t\t<td><span style=\"color: rgb(64, 224, 208);\"><span style=\"font-family: &quot;courier new&quot;, courier, monospace;\">21<\/span><\/span><\/td>\n\t\t<\/tr>\n\t\n<\/tbody><\/table>\n<br>\nHometown:\n<table class=\"UserTable\">\n\t\n\t\t<tbody><tr>\n\t\t\t<td><span style=\"color: rgb(64, 224, 208);\"><span style=\"font-family: &quot;courier new&quot;, courier, monospace;\">Denver, CO<\/span><\/span><\/td>\n\t\t<\/tr>\n\t\n<\/tbody><\/table>\n<br>\nYear in school:\n<table class=\"UserTable\">\n\t\n\t\t<tbody><tr>\n\t\t\t<td><span style=\"color: rgb(64, 224, 208);\"><span style=\"font-family: &quot;courier new&quot;, courier, monospace;\">Junior<\/span><\/span><\/td>\n\t\t<\/tr>\n\t\n<\/tbody><\/table>\n<br>\nCollege:\n<table class=\"UserTable\">\n\t\n\t\t<tbody><tr>\n\t\t\t<td><span style=\"color: rgb(64, 224, 208);\"><span style=\"font-family: &quot;courier new&quot;, courier, monospace;\">Stanford University<\/span><\/span><\/td>\n\t\t<\/tr>\n\t\n<\/tbody><\/table>\n<br>\nMajor:\n<table class=\"UserTable\">\n\t\n\t\t<tbody><tr>\n\t\t\t<td><span style=\"color: rgb(64, 224, 208);\"><span style=\"font-family: &quot;courier new&quot;, courier, monospace;\">Undecided Major<\/span><\/span><\/td>\n\t\t<\/tr>\n\t\n<\/tbody><\/table>\n<br>\nFamily Members:\n<table class=\"UserTable\">\n\t\n\t\t<tbody><tr>\n\t\t\t<td><span style=\"color: rgb(64, 224, 208);\"><span style=\"font-family: &quot;courier new&quot;, courier, monospace;\">One sister and two dogs<\/span><\/span><\/td>\n\t\t<\/tr>\n\t\n<\/tbody><\/table>\n<br>\nType of Residence:\n<table class=\"UserTable\">\n\t\n\t\t<tbody><tr>\n\t\t\t<td><span style=\"color: rgb(64, 224, 208);\"><span style=\"font-family: &quot;courier new&quot;, courier, monospace;\">A dorm on campus<\/span><\/span><\/td>\n\t\t<\/tr>\n\t\n<\/tbody><\/table>\n<\/div>\n\n<div>.<br>\n&nbsp;<\/div>\n\n<div>When you are ready to begin, please click the arrow below.<\/div>\n<\/div>","DefaultChoices":false,"QuestionType":"DB","Selector":"TB","Configuration":{"QuestionDescriptionOption":"UseText"},"QuestionDescription":"In the next investment scenario, your choices will be paired with the same other participant whos...","ChoiceOrder":[],"Validation":{"Settings":{"Type":"None"}},"GradingData":[],"Language":[],"DisplayLogic":{"0":{"0":{"LogicType":"Question","QuestionID":"QID107","QuestionIsInLoop":"no","ChoiceLocator":"q:\/\/QID107\/SelectableChoice\/3","Operator":"Selected","QuestionIDFromLocator":"QID107","LeftOperand":"q:\/\/QID107\/SelectableChoice\/3","Type":"Expression","Description":"<span class=\"ConjDesc\">If<\/span> <span class=\"QuestionDesc\">Please select which avatar will be embodied during this session:<\/span> <span class=\"LeftOpDesc\">James<\/span> <span class=\"OpDesc\">Is Selected<\/span> "},"1":{"LogicType":"Question","QuestionID":"QID127","QuestionIsInLoop":"no","ChoiceLocator":"q:\/\/QID127\/DisplayableQuestion\/1","Operator":"Displayed","QuestionIDFromLocator":"QID127","LeftOperand":"q:\/\/QID127\/QuestionDisplayed","Type":"Expression","Description":"<span class=\"Error\">Invalid Logic<\/span> <a href=\"javascript:void(0)\" clickcallback=\"Q_LogicEditor.edit\" instanceid=\"LE_87740936\">Click Here to Edit Logic<\/a>","Conjuction":"And"},"Type":"If"},"Type":"BooleanExpression","inPage":false},"QuestionText_Unsafe":"<div>Today you will be completing a series of investment scenarios and your responses will be paired with the responses provided by,\n<table border=\"1\" cellpadding=\"1\" cellspacing=\"1\" style=\"width: 5px;\">\n\t<tbody>\n\t\t<tr>\n\t\t\t<td><span style=\"color: rgb(64, 224, 208);\"><span style=\"font-family: &quot;courier new&quot;, courier, monospace;\">James<\/span><\/span><\/td>\n\t\t<\/tr>\n\t<\/tbody>\n<\/table>\n,&nbsp;<strong>the person whose avatar you embodied during the virtual reality portion of the study<\/strong>. &nbsp;Their responses were previously recorded, so while your responses will be paired with theirs, you will not be participating in the investment decisions with them in real-time. &nbsp;\n\n<div>\n<div><br>\nName:<\/div>\n\n<div>\n<table border=\"1\" cellpadding=\"1\" cellspacing=\"1\" style=\"width: 5px;\">\n\t<tbody>\n\t\t<tr>\n\t\t\t<td><span style=\"color: rgb(64, 224, 208);\"><span style=\"font-family: &quot;courier new&quot;, courier, monospace;\">James<\/span><\/span><\/td>\n\t\t<\/tr>\n\t<\/tbody>\n<\/table>\n<br>\nAge:\n<table border=\"1\" cellpadding=\"1\" cellspacing=\"1\" style=\"width: 5px;\">\n\t<tbody>\n\t\t<tr>\n\t\t\t<td><span style=\"color: rgb(64, 224, 208);\"><span style=\"font-family: &quot;courier new&quot;, courier, monospace;\">21<\/span><\/span><\/td>\n\t\t<\/tr>\n\t<\/tbody>\n<\/table>\n<br>\nHometown:\n<table border=\"1\" cellpadding=\"1\" cellspacing=\"1\" style=\"width: 5px;\">\n\t<tbody>\n\t\t<tr>\n\t\t\t<td><span style=\"color: rgb(64, 224, 208);\"><span style=\"font-family: &quot;courier new&quot;, courier, monospace;\">Denver, CO<\/span><\/span><\/td>\n\t\t<\/tr>\n\t<\/tbody>\n<\/table>\n<br>\nYear in school:\n<table border=\"1\" cellpadding=\"1\" cellspacing=\"1\" style=\"width: 5px;\">\n\t<tbody>\n\t\t<tr>\n\t\t\t<td><span style=\"color: rgb(64, 224, 208);\"><span style=\"font-family: &quot;courier new&quot;, courier, monospace;\">Junior<\/span><\/span><\/td>\n\t\t<\/tr>\n\t<\/tbody>\n<\/table>\n<br>\nCollege:\n<table border=\"1\" cellpadding=\"1\" cellspacing=\"1\" style=\"width: 5px;\">\n\t<tbody>\n\t\t<tr>\n\t\t\t<td><span style=\"color: rgb(64, 224, 208);\"><span style=\"font-family: &quot;courier new&quot;, courier, monospace;\">Stanford University<\/span><\/span><\/td>\n\t\t<\/tr>\n\t<\/tbody>\n<\/table>\n<br>\nMajor:\n<table border=\"1\" cellpadding=\"1\" cellspacing=\"1\" style=\"width: 5px;\">\n\t<tbody>\n\t\t<tr>\n\t\t\t<td><span style=\"color: rgb(64, 224, 208);\"><span style=\"font-family: &quot;courier new&quot;, courier, monospace;\">Undecided Major<\/span><\/span><\/td>\n\t\t<\/tr>\n\t<\/tbody>\n<\/table>\n<br>\nFamily Members:\n<table border=\"1\" cellpadding=\"1\" cellspacing=\"1\" style=\"width: 5px;\">\n\t<tbody>\n\t\t<tr>\n\t\t\t<td><span style=\"color: rgb(64, 224, 208);\"><span style=\"font-family: &quot;courier new&quot;, courier, monospace;\">One sister and two dogs<\/span><\/span><\/td>\n\t\t<\/tr>\n\t<\/tbody>\n<\/table>\n<br>\nType of Residence:\n<table border=\"1\" cellpadding=\"1\" cellspacing=\"1\" style=\"width: 5px;\">\n\t<tbody>\n\t\t<tr>\n\t\t\t<td><span style=\"color: rgb(64, 224, 208);\"><span style=\"font-family: &quot;courier new&quot;, courier, monospace;\">A dorm on campus<\/span><\/span><\/td>\n\t\t<\/tr>\n\t<\/tbody>\n<\/table>\n<\/div>\n\n<div>.<br>\n&nbsp;<\/div>\n\n<div>When you are ready to begin, please click the arrow below.<\/div>\n<\/div>\n<\/div>","DataExportTag":"Q175","QuestionID":"QID175"}},{"SurveyID":"SV_9TCpO9G4XPaKU0l","Element":"SQ","PrimaryAttribute":"QID176","SecondaryAttribute":"In the next investment scenario, your choices will be paired with the same other participant whos...","TertiaryAttribute":null,"Payload":{"QuestionText":"In the next investment scenario, your choices will be paired with the same other participant whose answers your answers were paired with in the previous investment decision(s). Remember that this is<table class=\"UserTable\">\n\t\n\t\t<tbody><tr>\n\t\t\t<td><span style=\"color: rgb(64, 224, 208);\"><span style=\"font-family: &quot;courier new&quot;, courier, monospace;\">James<\/span><\/span><\/td>\n\t\t<\/tr>\n\t\n<\/tbody><\/table><span style=\"font-weight: 700;\">(NOTE: This a new participant;<\/span><span style=\"font-weight: 700;\">&nbsp;NOT&nbsp;<\/span><span style=\"font-weight: 700;\">the person whose avatar you embodied during the virtual reality portion of the study)<\/span>. &nbsp;Their responses were previously recorded, so while your responses will be paired with theirs, you will not be participating in the investment decisions with them in real-time. &nbsp;<br><div>\n<div><br>\nName:<\/div>\n\n<div>\n<table class=\"UserTable\">\n\t\n\t\t<tbody><tr>\n\t\t\t<td><span style=\"color: rgb(64, 224, 208);\"><span style=\"font-family: &quot;courier new&quot;, courier, monospace;\">James<\/span><\/span><\/td>\n\t\t<\/tr>\n\t\n<\/tbody><\/table>\n<br>\nAge:\n<table class=\"UserTable\">\n\t\n\t\t<tbody><tr>\n\t\t\t<td><span style=\"color: rgb(64, 224, 208);\"><span style=\"font-family: &quot;courier new&quot;, courier, monospace;\">21<\/span><\/span><\/td>\n\t\t<\/tr>\n\t\n<\/tbody><\/table>\n<br>\nHometown:\n<table class=\"UserTable\">\n\t\n\t\t<tbody><tr>\n\t\t\t<td><span style=\"color: rgb(64, 224, 208);\"><span style=\"font-family: &quot;courier new&quot;, courier, monospace;\">Denver, CO<\/span><\/span><\/td>\n\t\t<\/tr>\n\t\n<\/tbody><\/table>\n<br>\nYear in school:\n<table class=\"UserTable\">\n\t\n\t\t<tbody><tr>\n\t\t\t<td><span style=\"color: rgb(64, 224, 208);\"><span style=\"font-family: &quot;courier new&quot;, courier, monospace;\">Junior<\/span><\/span><\/td>\n\t\t<\/tr>\n\t\n<\/tbody><\/table>\n<br>\nCollege:\n<table class=\"UserTable\">\n\t\n\t\t<tbody><tr>\n\t\t\t<td><span style=\"color: rgb(64, 224, 208);\"><span style=\"font-family: &quot;courier new&quot;, courier, monospace;\">Stanford University<\/span><\/span><\/td>\n\t\t<\/tr>\n\t\n<\/tbody><\/table>\n<br>\nMajor:\n<table class=\"UserTable\">\n\t\n\t\t<tbody><tr>\n\t\t\t<td><span style=\"color: rgb(64, 224, 208);\"><span style=\"font-family: &quot;courier new&quot;, courier, monospace;\">Undecided Major<\/span><\/span><\/td>\n\t\t<\/tr>\n\t\n<\/tbody><\/table>\n<br>\nFamily Members:\n<table class=\"UserTable\">\n\t\n\t\t<tbody><tr>\n\t\t\t<td><span style=\"color: rgb(64, 224, 208);\"><span style=\"font-family: &quot;courier new&quot;, courier, monospace;\">One sister and two dogs<\/span><\/span><\/td>\n\t\t<\/tr>\n\t\n<\/tbody><\/table>\n<br>\nType of Residence:\n<table class=\"UserTable\">\n\t\n\t\t<tbody><tr>\n\t\t\t<td><span style=\"color: rgb(64, 224, 208);\"><span style=\"font-family: &quot;courier new&quot;, courier, monospace;\">A dorm on campus<\/span><\/span><\/td>\n\t\t<\/tr>\n\t\n<\/tbody><\/table>\n<\/div>\n\n<div>.<br>\n&nbsp;<\/div>\n\n<div>When you are ready to begin, please click the arrow below.<\/div>\n<\/div>","DefaultChoices":false,"QuestionType":"DB","Selector":"TB","Configuration":{"QuestionDescriptionOption":"UseText"},"QuestionDescription":"In the next investment scenario, your choices will be paired with the same other participant whos...","ChoiceOrder":[],"Validation":{"Settings":{"Type":"None"}},"GradingData":[],"Language":[],"DisplayLogic":{"0":{"0":{"LogicType":"Question","QuestionID":"QID107","QuestionIsInLoop":"no","ChoiceLocator":"q:\/\/QID107\/SelectableChoice\/2","Operator":"Selected","QuestionIDFromLocator":"QID107","LeftOperand":"q:\/\/QID107\/SelectableChoice\/2","Type":"Expression","Description":"<span class=\"ConjDesc\">If<\/span> <span class=\"QuestionDesc\">Please select which avatar will be embodied during this session:<\/span> <span class=\"LeftOpDesc\">Steve<\/span> <span class=\"OpDesc\">Is Selected<\/span> "},"1":{"LogicType":"Question","QuestionID":"QID128","QuestionIsInLoop":"no","ChoiceLocator":"q:\/\/QID128\/DisplayableQuestion\/1","Operator":"Displayed","QuestionIDFromLocator":"QID128","LeftOperand":"q:\/\/QID128\/QuestionDisplayed","Type":"Expression","Description":"<span class=\"Error\">Invalid Logic<\/span> <a href=\"javascript:void(0)\" clickcallback=\"Q_LogicEditor.edit\" instanceid=\"LE_77476291\">Click Here to Edit Logic<\/a>","Conjuction":"And"},"Type":"If"},"Type":"BooleanExpression","inPage":false},"QuestionText_Unsafe":"Today you will be completing a series of investment scenarios and your responses will be paired with the responses provided by,\n<table class=\"UserTable\">\n\t\n\t\t<tbody><tr>\n\t\t\t<td><span style=\"color: rgb(64, 224, 208);\"><span style=\"font-family: &quot;courier new&quot;, courier, monospace;\">James<\/span><\/span><\/td>\n\t\t<\/tr>\n\t\n<\/tbody><\/table><span style=\"font-weight: 700;\">(NOTE: This a new participant;<\/span><span style=\"font-weight: 700;\">&nbsp;NOT&nbsp;<\/span><span style=\"font-weight: 700;\">the person whose avatar you embodied during the virtual reality portion of the study)<\/span>. &nbsp;Their responses were previously recorded, so while your responses will be paired with theirs, you will not be participating in the investment decisions with them in real-time. &nbsp;<br><div>\n<div><br>\nName:<\/div>\n\n<div>\n<table class=\"UserTable\">\n\t\n\t\t<tbody><tr>\n\t\t\t<td><span style=\"color: rgb(64, 224, 208);\"><span style=\"font-family: &quot;courier new&quot;, courier, monospace;\">James<\/span><\/span><\/td>\n\t\t<\/tr>\n\t\n<\/tbody><\/table>\n<br>\nAge:\n<table class=\"UserTable\">\n\t\n\t\t<tbody><tr>\n\t\t\t<td><span style=\"color: rgb(64, 224, 208);\"><span style=\"font-family: &quot;courier new&quot;, courier, monospace;\">21<\/span><\/span><\/td>\n\t\t<\/tr>\n\t\n<\/tbody><\/table>\n<br>\nHometown:\n<table class=\"UserTable\">\n\t\n\t\t<tbody><tr>\n\t\t\t<td><span style=\"color: rgb(64, 224, 208);\"><span style=\"font-family: &quot;courier new&quot;, courier, monospace;\">Denver, CO<\/span><\/span><\/td>\n\t\t<\/tr>\n\t\n<\/tbody><\/table>\n<br>\nYear in school:\n<table class=\"UserTable\">\n\t\n\t\t<tbody><tr>\n\t\t\t<td><span style=\"color: rgb(64, 224, 208);\"><span style=\"font-family: &quot;courier new&quot;, courier, monospace;\">Junior<\/span><\/span><\/td>\n\t\t<\/tr>\n\t\n<\/tbody><\/table>\n<br>\nCollege:\n<table class=\"UserTable\">\n\t\n\t\t<tbody><tr>\n\t\t\t<td><span style=\"color: rgb(64, 224, 208);\"><span style=\"font-family: &quot;courier new&quot;, courier, monospace;\">Stanford University<\/span><\/span><\/td>\n\t\t<\/tr>\n\t\n<\/tbody><\/table>\n<br>\nMajor:\n<table class=\"UserTable\">\n\t\n\t\t<tbody><tr>\n\t\t\t<td><span style=\"color: rgb(64, 224, 208);\"><span style=\"font-family: &quot;courier new&quot;, courier, monospace;\">Undecided Major<\/span><\/span><\/td>\n\t\t<\/tr>\n\t\n<\/tbody><\/table>\n<br>\nFamily Members:\n<table class=\"UserTable\">\n\t\n\t\t<tbody><tr>\n\t\t\t<td><span style=\"color: rgb(64, 224, 208);\"><span style=\"font-family: &quot;courier new&quot;, courier, monospace;\">One sister and two dogs<\/span><\/span><\/td>\n\t\t<\/tr>\n\t\n<\/tbody><\/table>\n<br>\nType of Residence:\n<table class=\"UserTable\">\n\t\n\t\t<tbody><tr>\n\t\t\t<td><span style=\"color: rgb(64, 224, 208);\"><span style=\"font-family: &quot;courier new&quot;, courier, monospace;\">A dorm on campus<\/span><\/span><\/td>\n\t\t<\/tr>\n\t\n<\/tbody><\/table>\n<\/div>\n\n<div>.<br>\n&nbsp;<\/div>\n\n<div>When you are ready to begin, please click the arrow below.<\/div>\n<\/div>","DataExportTag":"Q176","QuestionID":"QID176"}},{"SurveyID":"SV_9TCpO9G4XPaKU0l","Element":"SQ","PrimaryAttribute":"QID177","SecondaryAttribute":"In the next investment scenario, your choices will be paired with the same other participant whos...","TertiaryAttribute":null,"Payload":{"QuestionText":"In the next investment scenario, your choices will be paired with the same other participant whose answers your answers were paired with in the previous investment decision(s). Remember that this is<br><table class=\"UserTable\">\n\t\n\t\t<tbody><tr>\n\t\t\t<td><span style=\"color: rgb(64, 224, 208);\"><span style=\"font-family: &quot;courier new&quot;, courier, monospace;\">James<\/span><\/span><\/td>\n\t\t<\/tr>\n\t\n<\/tbody><\/table>Their responses were previously recorded, so while your responses will be paired with theirs, you will not be participating in the investment decisions with them in real-time. &nbsp;\n\n<div>\n<div><br>\nName:<\/div>\n\n<div>\n<table class=\"UserTable\">\n\t\n\t\t<tbody><tr>\n\t\t\t<td><span style=\"color: rgb(64, 224, 208);\"><span style=\"font-family: &quot;courier new&quot;, courier, monospace;\">James<\/span><\/span><\/td>\n\t\t<\/tr>\n\t\n<\/tbody><\/table>\n<br>\nAge:\n<table class=\"UserTable\">\n\t\n\t\t<tbody><tr>\n\t\t\t<td><span style=\"color: rgb(64, 224, 208);\"><span style=\"font-family: &quot;courier new&quot;, courier, monospace;\">21<\/span><\/span><\/td>\n\t\t<\/tr>\n\t\n<\/tbody><\/table>\n<br>\nHometown:\n<table class=\"UserTable\">\n\t\n\t\t<tbody><tr>\n\t\t\t<td><span style=\"color: rgb(64, 224, 208);\"><span style=\"font-family: &quot;courier new&quot;, courier, monospace;\">Denver, CO<\/span><\/span><\/td>\n\t\t<\/tr>\n\t\n<\/tbody><\/table>\n<br>\nYear in school:\n<table class=\"UserTable\">\n\t\n\t\t<tbody><tr>\n\t\t\t<td><span style=\"color: rgb(64, 224, 208);\"><span style=\"font-family: &quot;courier new&quot;, courier, monospace;\">Junior<\/span><\/span><\/td>\n\t\t<\/tr>\n\t\n<\/tbody><\/table>\n<br>\nCollege:\n<table class=\"UserTable\">\n\t\n\t\t<tbody><tr>\n\t\t\t<td><span style=\"color: rgb(64, 224, 208);\"><span style=\"font-family: &quot;courier new&quot;, courier, monospace;\">Stanford University<\/span><\/span><\/td>\n\t\t<\/tr>\n\t\n<\/tbody><\/table>\n<br>\nMajor:\n<table class=\"UserTable\">\n\t\n\t\t<tbody><tr>\n\t\t\t<td><span style=\"color: rgb(64, 224, 208);\"><span style=\"font-family: &quot;courier new&quot;, courier, monospace;\">Undecided Major<\/span><\/span><\/td>\n\t\t<\/tr>\n\t\n<\/tbody><\/table>\n<br>\nFamily Members:\n<table class=\"UserTable\">\n\t\n\t\t<tbody><tr>\n\t\t\t<td><span style=\"color: rgb(64, 224, 208);\"><span style=\"font-family: &quot;courier new&quot;, courier, monospace;\">One sister and two dogs<\/span><\/span><\/td>\n\t\t<\/tr>\n\t\n<\/tbody><\/table>\n<br>\nType of Residence:\n<table class=\"UserTable\">\n\t\n\t\t<tbody><tr>\n\t\t\t<td><span style=\"color: rgb(64, 224, 208);\"><span style=\"font-family: &quot;courier new&quot;, courier, monospace;\">A dorm on campus<\/span><\/span><\/td>\n\t\t<\/tr>\n\t\n<\/tbody><\/table>\n<\/div>\n\n<div>.<br>\n&nbsp;<\/div>\n\n<div>When you are ready to begin, please click the arrow below.<\/div>\n<\/div>","DefaultChoices":false,"QuestionType":"DB","Selector":"TB","Configuration":{"QuestionDescriptionOption":"UseText"},"QuestionDescription":"In the next investment scenario, your choices will be paired with the same other participant whos...","ChoiceOrder":[],"Validation":{"Settings":{"Type":"None"}},"GradingData":[],"Language":[],"DisplayLogic":{"0":{"0":{"LogicType":"Question","QuestionID":"QID107","QuestionIsInLoop":"no","ChoiceLocator":"q:\/\/QID107\/SelectableChoice\/1","Operator":"Selected","QuestionIDFromLocator":"QID107","LeftOperand":"q:\/\/QID107\/SelectableChoice\/1","Type":"Expression","Description":"<span class=\"ConjDesc\">If<\/span> <span class=\"QuestionDesc\">Please select which avatar will be embodied during this session:<\/span> <span class=\"LeftOpDesc\">None<\/span> <span class=\"OpDesc\">Is Selected<\/span> "},"1":{"LogicType":"Question","QuestionID":"QID127","QuestionIsInLoop":"no","ChoiceLocator":"q:\/\/QID127\/DisplayableQuestion\/1","Operator":"Displayed","QuestionIDFromLocator":"QID127","LeftOperand":"q:\/\/QID127\/QuestionDisplayed","Type":"Expression","Description":"<span class=\"Error\">Invalid Logic<\/span> <a href=\"javascript:void(0)\" clickcallback=\"Q_LogicEditor.edit\" instanceid=\"LE_83255763\">Click Here to Edit Logic<\/a>","Conjuction":"And"},"Type":"If"},"Type":"BooleanExpression","inPage":false},"QuestionText_Unsafe":"<div>Today you will be completing a series of investment scenarios and your responses will be paired with the responses provided by,\n<table border=\"1\" cellpadding=\"1\" cellspacing=\"1\" style=\"width: 5px;\">\n\t<tbody>\n\t\t<tr>\n\t\t\t<td><span style=\"color: rgb(64, 224, 208);\"><span style=\"font-family: &quot;courier new&quot;, courier, monospace;\">James<\/span><\/span><\/td>\n\t\t<\/tr>\n\t<\/tbody>\n<\/table>Their responses were previously recorded, so while your responses will be paired with theirs, you will not be participating in the investment decisions with them in real-time. &nbsp;\n\n<div>\n<div><br>\nName:<\/div>\n\n<div>\n<table border=\"1\" cellpadding=\"1\" cellspacing=\"1\" style=\"width: 5px;\">\n\t<tbody>\n\t\t<tr>\n\t\t\t<td><span style=\"color: rgb(64, 224, 208);\"><span style=\"font-family: &quot;courier new&quot;, courier, monospace;\">James<\/span><\/span><\/td>\n\t\t<\/tr>\n\t<\/tbody>\n<\/table>\n<br>\nAge:\n<table border=\"1\" cellpadding=\"1\" cellspacing=\"1\" style=\"width: 5px;\">\n\t<tbody>\n\t\t<tr>\n\t\t\t<td><span style=\"color: rgb(64, 224, 208);\"><span style=\"font-family: &quot;courier new&quot;, courier, monospace;\">21<\/span><\/span><\/td>\n\t\t<\/tr>\n\t<\/tbody>\n<\/table>\n<br>\nHometown:\n<table border=\"1\" cellpadding=\"1\" cellspacing=\"1\" style=\"width: 5px;\">\n\t<tbody>\n\t\t<tr>\n\t\t\t<td><span style=\"color: rgb(64, 224, 208);\"><span style=\"font-family: &quot;courier new&quot;, courier, monospace;\">Denver, CO<\/span><\/span><\/td>\n\t\t<\/tr>\n\t<\/tbody>\n<\/table>\n<br>\nYear in school:\n<table border=\"1\" cellpadding=\"1\" cellspacing=\"1\" style=\"width: 5px;\">\n\t<tbody>\n\t\t<tr>\n\t\t\t<td><span style=\"color: rgb(64, 224, 208);\"><span style=\"font-family: &quot;courier new&quot;, courier, monospace;\">Junior<\/span><\/span><\/td>\n\t\t<\/tr>\n\t<\/tbody>\n<\/table>\n<br>\nCollege:\n<table border=\"1\" cellpadding=\"1\" cellspacing=\"1\" style=\"width: 5px;\">\n\t<tbody>\n\t\t<tr>\n\t\t\t<td><span style=\"color: rgb(64, 224, 208);\"><span style=\"font-family: &quot;courier new&quot;, courier, monospace;\">Stanford University<\/span><\/span><\/td>\n\t\t<\/tr>\n\t<\/tbody>\n<\/table>\n<br>\nMajor:\n<table border=\"1\" cellpadding=\"1\" cellspacing=\"1\" style=\"width: 5px;\">\n\t<tbody>\n\t\t<tr>\n\t\t\t<td><span style=\"color: rgb(64, 224, 208);\"><span style=\"font-family: &quot;courier new&quot;, courier, monospace;\">Undecided Major<\/span><\/span><\/td>\n\t\t<\/tr>\n\t<\/tbody>\n<\/table>\n<br>\nFamily Members:\n<table border=\"1\" cellpadding=\"1\" cellspacing=\"1\" style=\"width: 5px;\">\n\t<tbody>\n\t\t<tr>\n\t\t\t<td><span style=\"color: rgb(64, 224, 208);\"><span style=\"font-family: &quot;courier new&quot;, courier, monospace;\">One sister and two dogs<\/span><\/span><\/td>\n\t\t<\/tr>\n\t<\/tbody>\n<\/table>\n<br>\nType of Residence:\n<table border=\"1\" cellpadding=\"1\" cellspacing=\"1\" style=\"width: 5px;\">\n\t<tbody>\n\t\t<tr>\n\t\t\t<td><span style=\"color: rgb(64, 224, 208);\"><span style=\"font-family: &quot;courier new&quot;, courier, monospace;\">A dorm on campus<\/span><\/span><\/td>\n\t\t<\/tr>\n\t<\/tbody>\n<\/table>\n<\/div>\n\n<div>.<br>\n&nbsp;<\/div>\n\n<div>When you are ready to begin, please click the arrow below.<\/div>\n<\/div>\n<\/div>","DataExportTag":"Q177","QuestionID":"QID177"}},{"SurveyID":"SV_9TCpO9G4XPaKU0l","Element":"SQ","PrimaryAttribute":"QID178","SecondaryAttribute":"In the next investment scenario, your choices will be paired with the same other participant whos...","TertiaryAttribute":null,"Payload":{"QuestionText":"<div>In the next investment scenario, your choices will be paired with the same other participant whose answers your answers were paired with in the previous investment decision(s). Remember that this is<br><table class=\"UserTable\">\n\t\n\t\t<tbody><tr>\n\t\t\t<td><span style=\"color: rgb(64, 224, 208);\"><span style=\"font-family: &quot;courier new&quot;, courier, monospace;\">Steve<\/span><\/span><\/td>\n\t\t<\/tr>\n\t\n<\/tbody><\/table>\n<\/div>\n\n<div>,&nbsp;<span style=\"font-weight: 700;\">the person whose avatar you embodied during the virtual reality portion of the study<\/span>. &nbsp;Their responses were previously recorded, so while your responses will be paired with theirs, you will not be participating in the investment decisions with them in real-time. &nbsp;<br>\n&nbsp;<\/div>\n\n<div>Name:&nbsp;<\/div>\n\n<div>\n<table class=\"UserTable\">\n\t\n\t\t<tbody><tr>\n\t\t\t<td><span style=\"color: rgb(64, 224, 208);\"><span style=\"font-family: &quot;courier new&quot;, courier, monospace;\">Steve<\/span><\/span><\/td>\n\t\t<\/tr>\n\t\n<\/tbody><\/table>\n<br>\nAge:\n<table class=\"UserTable\">\n\t\n\t\t<tbody><tr>\n\t\t\t<td><span style=\"color: rgb(64, 224, 208);\"><span style=\"font-family: &quot;courier new&quot;, courier, monospace;\">20<\/span><\/span><\/td>\n\t\t<\/tr>\n\t\n<\/tbody><\/table>\n<br>\nHometown:\n<table class=\"UserTable\">\n\t\n\t\t<tbody><tr>\n\t\t\t<td><span style=\"color: rgb(64, 224, 208);\">Arlington, TX<\/span><\/td>\n\t\t<\/tr>\n\t\n<\/tbody><\/table>\n<br>\nYear in school:\n<table class=\"UserTable\">\n\t\n\t\t<tbody><tr>\n\t\t\t<td><span style=\"color: rgb(64, 224, 208);\"><span style=\"font-family: &quot;courier new&quot;, courier, monospace;\">Sophomore<\/span><\/span><\/td>\n\t\t<\/tr>\n\t\n<\/tbody><\/table>\n<br>\nUniversity:\n<table class=\"UserTable\">\n\t\n\t\t<tbody><tr>\n\t\t\t<td><span style=\"color: rgb(64, 224, 208);\"><span style=\"font-family: &quot;courier new&quot;, courier, monospace;\">Stanford University<\/span><\/span><\/td>\n\t\t<\/tr>\n\t\n<\/tbody><\/table>\n<br>\nMajor:\n<table class=\"UserTable\">\n\t\n\t\t<tbody><tr>\n\t\t\t<td><span style=\"color: rgb(64, 224, 208);\"><span style=\"font-family: &quot;courier new&quot;, courier, monospace;\">Undecided Major<\/span><\/span><\/td>\n\t\t<\/tr>\n\t\n<\/tbody><\/table>\n<br>\nFamily members:\n<table class=\"UserTable\">\n\t\n\t\t<tbody><tr>\n\t\t\t<td><span style=\"color: rgb(64, 224, 208);\"><span style=\"font-family: &quot;courier new&quot;, courier, monospace;\">One younger sister and one older brother<\/span><\/span><\/td>\n\t\t<\/tr>\n\t\n<\/tbody><\/table>\n<br>\nType of residence:\n<table class=\"UserTable\">\n\t\n\t\t<tbody><tr>\n\t\t\t<td><span style=\"color: rgb(64, 224, 208);\"><span style=\"font-family: &quot;courier new&quot;, courier, monospace;\">A dorm on campus<\/span><\/span><\/td>\n\t\t<\/tr>\n\t\n<\/tbody><\/table>\n<\/div>\n\n<div><br>\n&nbsp;<\/div>\n\n<div>When you are ready to begin, please click the arrow below.<\/div>","DefaultChoices":false,"QuestionType":"DB","Selector":"TB","Configuration":{"QuestionDescriptionOption":"UseText"},"QuestionDescription":"In the next investment scenario, your choices will be paired with the same other participant whos...","ChoiceOrder":[],"Validation":{"Settings":{"Type":"None"}},"GradingData":[],"Language":[],"DisplayLogic":{"0":{"0":{"LogicType":"Question","QuestionID":"QID107","QuestionIsInLoop":"no","ChoiceLocator":"q:\/\/QID107\/SelectableChoice\/2","Operator":"Selected","QuestionIDFromLocator":"QID107","LeftOperand":"q:\/\/QID107\/SelectableChoice\/2","Type":"Expression","Description":"<span class=\"ConjDesc\">If<\/span> <span class=\"QuestionDesc\">Please select which avatar will be embodied during this session:<\/span> <span class=\"LeftOpDesc\">Steve<\/span> <span class=\"OpDesc\">Is Selected<\/span> "},"1":{"LogicType":"Question","QuestionID":"QID128","QuestionIsInLoop":"no","ChoiceLocator":"q:\/\/QID128\/DisplayableQuestion\/1","Operator":"Displayed","QuestionIDFromLocator":"QID128","LeftOperand":"q:\/\/QID128\/QuestionDisplayed","Type":"Expression","Description":"<span class=\"Error\">Invalid Logic<\/span> <a href=\"javascript:void(0)\" clickcallback=\"Q_LogicEditor.edit\" instanceid=\"LE_73704210\">Click Here to Edit Logic<\/a>","Conjuction":"And"},"Type":"If"},"Type":"BooleanExpression","inPage":false},"QuestionText_Unsafe":"<div>Today you will be completing a series of investment scenarios and your responses will be paired with the responses provided by,\n<table class=\"UserTable\">\n\t\n\t\t<tbody><tr>\n\t\t\t<td><span style=\"color: rgb(64, 224, 208);\"><span style=\"font-family: &quot;courier new&quot;, courier, monospace;\">Steve<\/span><\/span><\/td>\n\t\t<\/tr>\n\t\n<\/tbody><\/table>\n<\/div>\n\n<div>,&nbsp;<span style=\"font-weight: 700;\">the person whose avatar you embodied during the virtual reality portion of the study<\/span>. &nbsp;Their responses were previously recorded, so while your responses will be paired with theirs, you will not be participating in the investment decisions with them in real-time. &nbsp;<br>\n&nbsp;<\/div>\n\n<div>Name:&nbsp;<\/div>\n\n<div>\n<table class=\"UserTable\">\n\t\n\t\t<tbody><tr>\n\t\t\t<td><span style=\"color: rgb(64, 224, 208);\"><span style=\"font-family: &quot;courier new&quot;, courier, monospace;\">Steve<\/span><\/span><\/td>\n\t\t<\/tr>\n\t\n<\/tbody><\/table>\n<br>\nAge:\n<table class=\"UserTable\">\n\t\n\t\t<tbody><tr>\n\t\t\t<td><span style=\"color: rgb(64, 224, 208);\"><span style=\"font-family: &quot;courier new&quot;, courier, monospace;\">20<\/span><\/span><\/td>\n\t\t<\/tr>\n\t\n<\/tbody><\/table>\n<br>\nHometown:\n<table class=\"UserTable\">\n\t\n\t\t<tbody><tr>\n\t\t\t<td><span style=\"color: rgb(64, 224, 208);\">Arlington, TX<\/span><\/td>\n\t\t<\/tr>\n\t\n<\/tbody><\/table>\n<br>\nYear in school:\n<table class=\"UserTable\">\n\t\n\t\t<tbody><tr>\n\t\t\t<td><span style=\"color: rgb(64, 224, 208);\"><span style=\"font-family: &quot;courier new&quot;, courier, monospace;\">Sophomore<\/span><\/span><\/td>\n\t\t<\/tr>\n\t\n<\/tbody><\/table>\n<br>\nUniversity:\n<table class=\"UserTable\">\n\t\n\t\t<tbody><tr>\n\t\t\t<td><span style=\"color: rgb(64, 224, 208);\"><span style=\"font-family: &quot;courier new&quot;, courier, monospace;\">Stanford University<\/span><\/span><\/td>\n\t\t<\/tr>\n\t\n<\/tbody><\/table>\n<br>\nMajor:\n<table class=\"UserTable\">\n\t\n\t\t<tbody><tr>\n\t\t\t<td><span style=\"color: rgb(64, 224, 208);\"><span style=\"font-family: &quot;courier new&quot;, courier, monospace;\">Undecided Major<\/span><\/span><\/td>\n\t\t<\/tr>\n\t\n<\/tbody><\/table>\n<br>\nFamily members:\n<table class=\"UserTable\">\n\t\n\t\t<tbody><tr>\n\t\t\t<td><span style=\"color: rgb(64, 224, 208);\"><span style=\"font-family: &quot;courier new&quot;, courier, monospace;\">One younger sister and one older brother<\/span><\/span><\/td>\n\t\t<\/tr>\n\t\n<\/tbody><\/table>\n<br>\nType of residence:\n<table class=\"UserTable\">\n\t\n\t\t<tbody><tr>\n\t\t\t<td><span style=\"color: rgb(64, 224, 208);\"><span style=\"font-family: &quot;courier new&quot;, courier, monospace;\">A dorm on campus<\/span><\/span><\/td>\n\t\t<\/tr>\n\t\n<\/tbody><\/table>\n<\/div>\n\n<div><br>\n&nbsp;<\/div>\n\n<div>When you are ready to begin, please click the arrow below.<\/div>","DataExportTag":"Q178","QuestionID":"QID178"}},{"SurveyID":"SV_9TCpO9G4XPaKU0l","Element":"SQ","PrimaryAttribute":"QID179","SecondaryAttribute":"In the next investment scenario, your choices will be paired with the same other participant whos...","TertiaryAttribute":null,"Payload":{"QuestionText":"<div>In the next investment scenario, your choices will be paired with the same other participant whose answers your answers were paired with in the previous investment decision(s). Remember that this is<br><table class=\"UserTable\">\n\t\n\t\t<tbody><tr>\n\t\t\t<td><span style=\"color: rgb(64, 224, 208);\"><span style=\"font-family: &quot;courier new&quot;, courier, monospace;\">Steve<\/span><\/span><\/td>\n\t\t<\/tr>\n\t\n<\/tbody><\/table>\n<\/div>\n\n<div><span style=\"color: rgb(64, 64, 64); font-family: &quot;Qualtrics Grotesque&quot;, &quot;Helvetica Neue&quot;, Helvetica, Arial, sans-serif; font-size: 15px;\"><strong>(NOTE: This a new participant;<\/strong><strong>&nbsp;NOT&nbsp;<\/strong><\/span><span style=\"box-sizing: border-box; font-family: &quot;Qualtrics Grotesque&quot;, &quot;Helvetica Neue&quot;, Helvetica, Arial, sans-serif; font-weight: 700; color: rgb(64, 64, 64); font-size: 15px;\">the person whose avatar you embodied during the virtual reality portion of the study)<\/span><span style=\"color: rgb(64, 64, 64); font-family: &quot;Qualtrics Grotesque&quot;, &quot;Helvetica Neue&quot;, Helvetica, Arial, sans-serif; font-size: 15px;\">. &nbsp;Their responses were previously recorded, so while your responses will be paired with theirs, you will not be participating in the investment decisions with them in real-time. &nbsp;<\/span><br>\n&nbsp;<\/div>\n\n<div>Name:&nbsp;<\/div>\n\n<div>\n<table class=\"UserTable\">\n\t\n\t\t<tbody><tr>\n\t\t\t<td><span style=\"color: rgb(64, 224, 208);\"><span style=\"font-family: &quot;courier new&quot;, courier, monospace;\">Steve<\/span><\/span><\/td>\n\t\t<\/tr>\n\t\n<\/tbody><\/table>\n<br>\nAge:\n<table class=\"UserTable\">\n\t\n\t\t<tbody><tr>\n\t\t\t<td><span style=\"color: rgb(64, 224, 208);\"><span style=\"font-family: &quot;courier new&quot;, courier, monospace;\">20<\/span><\/span><\/td>\n\t\t<\/tr>\n\t\n<\/tbody><\/table>\n<br>\nHometown:\n<table class=\"UserTable\">\n\t\n\t\t<tbody><tr>\n\t\t\t<td><span style=\"color: rgb(64, 224, 208);\">Arlington, TX<\/span><\/td>\n\t\t<\/tr>\n\t\n<\/tbody><\/table>\n<br>\nYear in school:\n<table class=\"UserTable\">\n\t\n\t\t<tbody><tr>\n\t\t\t<td><span style=\"color: rgb(64, 224, 208);\"><span style=\"font-family: &quot;courier new&quot;, courier, monospace;\">Sophomore<\/span><\/span><\/td>\n\t\t<\/tr>\n\t\n<\/tbody><\/table>\n<br>\nUniversity:\n<table class=\"UserTable\">\n\t\n\t\t<tbody><tr>\n\t\t\t<td><span style=\"color: rgb(64, 224, 208);\"><span style=\"font-family: &quot;courier new&quot;, courier, monospace;\">Stanford University<\/span><\/span><\/td>\n\t\t<\/tr>\n\t\n<\/tbody><\/table>\n<br>\nMajor:\n<table class=\"UserTable\">\n\t\n\t\t<tbody><tr>\n\t\t\t<td><span style=\"color: rgb(64, 224, 208);\"><span style=\"font-family: &quot;courier new&quot;, courier, monospace;\">Undecided Major<\/span><\/span><\/td>\n\t\t<\/tr>\n\t\n<\/tbody><\/table>\n<br>\nFamily members:\n<table class=\"UserTable\">\n\t\n\t\t<tbody><tr>\n\t\t\t<td><span style=\"color: rgb(64, 224, 208);\"><span style=\"font-family: &quot;courier new&quot;, courier, monospace;\">One younger sister and one older brother<\/span><\/span><\/td>\n\t\t<\/tr>\n\t\n<\/tbody><\/table>\n<br>\nType of residence:\n<table class=\"UserTable\">\n\t\n\t\t<tbody><tr>\n\t\t\t<td><span style=\"color: rgb(64, 224, 208);\"><span style=\"font-family: &quot;courier new&quot;, courier, monospace;\">A dorm on campus<\/span><\/span><\/td>\n\t\t<\/tr>\n\t\n<\/tbody><\/table>\n<\/div>\n\n<div><br>\n&nbsp;<\/div>\n\n<div>When you are ready to begin, please click the arrow below.<\/div>","DefaultChoices":false,"QuestionType":"DB","Selector":"TB","Configuration":{"QuestionDescriptionOption":"UseText"},"QuestionDescription":"In the next investment scenario, your choices will be paired with the same other participant whos...","ChoiceOrder":[],"Validation":{"Settings":{"Type":"None"}},"GradingData":[],"Language":[],"DisplayLogic":{"0":{"0":{"LogicType":"Question","QuestionID":"QID107","QuestionIsInLoop":"no","ChoiceLocator":"q:\/\/QID107\/SelectableChoice\/3","Operator":"Selected","QuestionIDFromLocator":"QID107","LeftOperand":"q:\/\/QID107\/SelectableChoice\/3","Type":"Expression","Description":"<span class=\"ConjDesc\">If<\/span> <span class=\"QuestionDesc\">Please select which avatar will be embodied during this session:<\/span> <span class=\"LeftOpDesc\">James<\/span> <span class=\"OpDesc\">Is Selected<\/span> "},"1":{"LogicType":"Question","QuestionID":"QID128","QuestionIsInLoop":"no","ChoiceLocator":"q:\/\/QID128\/DisplayableQuestion\/1","Operator":"Displayed","QuestionIDFromLocator":"QID128","LeftOperand":"q:\/\/QID128\/QuestionDisplayed","Type":"Expression","Description":"<span class=\"Error\">Invalid Logic<\/span> <a href=\"javascript:void(0)\" clickcallback=\"Q_LogicEditor.edit\" instanceid=\"LE_53660142\">Click Here to Edit Logic<\/a>","Conjuction":"And"},"Type":"If"},"Type":"BooleanExpression","inPage":false},"QuestionText_Unsafe":"<div>Today you will be completing a series of investment scenarios and your responses will be paired with the responses provided by,\n<table class=\"UserTable\">\n\t<tbody>\n\t\t<tr>\n\t\t\t<td><span style=\"color: rgb(64, 224, 208);\"><span style=\"font-family: &quot;courier new&quot;, courier, monospace;\">Steve<\/span><\/span><\/td>\n\t\t<\/tr>\n\t<\/tbody>\n<\/table>\n<\/div>\n\n<div><span style=\"color: rgb(64, 64, 64); font-family: &quot;Qualtrics Grotesque&quot;, &quot;Helvetica Neue&quot;, Helvetica, Arial, sans-serif; font-size: 15px;\"><strong>(NOTE: This a new participant;<\/strong><strong>&nbsp;NOT&nbsp;<\/strong><\/span><span style=\"box-sizing: border-box; font-family: &quot;Qualtrics Grotesque&quot;, &quot;Helvetica Neue&quot;, Helvetica, Arial, sans-serif; font-weight: 700; color: rgb(64, 64, 64); font-size: 15px;\">the person whose avatar you embodied during the virtual reality portion of the study)<\/span><span style=\"color: rgb(64, 64, 64); font-family: &quot;Qualtrics Grotesque&quot;, &quot;Helvetica Neue&quot;, Helvetica, Arial, sans-serif; font-size: 15px;\">. &nbsp;Their responses were previously recorded, so while your responses will be paired with theirs, you will not be participating in the investment decisions with them in real-time. &nbsp;<\/span><br>\n&nbsp;<\/div>\n\n<div>Name:&nbsp;<\/div>\n\n<div>\n<table class=\"UserTable\">\n\t<tbody>\n\t\t<tr>\n\t\t\t<td><span style=\"color: rgb(64, 224, 208);\"><span style=\"font-family: &quot;courier new&quot;, courier, monospace;\">Steve<\/span><\/span><\/td>\n\t\t<\/tr>\n\t<\/tbody>\n<\/table>\n<br>\nAge:\n<table class=\"UserTable\">\n\t<tbody>\n\t\t<tr>\n\t\t\t<td><span style=\"color: rgb(64, 224, 208);\"><span style=\"font-family: &quot;courier new&quot;, courier, monospace;\">20<\/span><\/span><\/td>\n\t\t<\/tr>\n\t<\/tbody>\n<\/table>\n<br>\nHometown:\n<table class=\"UserTable\">\n\t<tbody>\n\t\t<tr>\n\t\t\t<td><span style=\"color: rgb(64, 224, 208);\">Arlington, TX<\/span><\/td>\n\t\t<\/tr>\n\t<\/tbody>\n<\/table>\n<br>\nYear in school:\n<table class=\"UserTable\">\n\t<tbody>\n\t\t<tr>\n\t\t\t<td><span style=\"color: rgb(64, 224, 208);\"><span style=\"font-family: &quot;courier new&quot;, courier, monospace;\">Sophomore<\/span><\/span><\/td>\n\t\t<\/tr>\n\t<\/tbody>\n<\/table>\n<br>\nUniversity:\n<table class=\"UserTable\">\n\t<tbody>\n\t\t<tr>\n\t\t\t<td><span style=\"color: rgb(64, 224, 208);\"><span style=\"font-family: &quot;courier new&quot;, courier, monospace;\">Stanford University<\/span><\/span><\/td>\n\t\t<\/tr>\n\t<\/tbody>\n<\/table>\n<br>\nMajor:\n<table class=\"UserTable\">\n\t<tbody>\n\t\t<tr>\n\t\t\t<td><span style=\"color: rgb(64, 224, 208);\"><span style=\"font-family: &quot;courier new&quot;, courier, monospace;\">Undecided Major<\/span><\/span><\/td>\n\t\t<\/tr>\n\t<\/tbody>\n<\/table>\n<br>\nFamily members:\n<table class=\"UserTable\">\n\t<tbody>\n\t\t<tr>\n\t\t\t<td><span style=\"color: rgb(64, 224, 208);\"><span style=\"font-family: &quot;courier new&quot;, courier, monospace;\">One younger sister and one older brother<\/span><\/span><\/td>\n\t\t<\/tr>\n\t<\/tbody>\n<\/table>\n<br>\nType of residence:\n<table class=\"UserTable\">\n\t<tbody>\n\t\t<tr>\n\t\t\t<td><span style=\"color: rgb(64, 224, 208);\"><span style=\"font-family: &quot;courier new&quot;, courier, monospace;\">A dorm on campus<\/span><\/span><\/td>\n\t\t<\/tr>\n\t<\/tbody>\n<\/table>\n<\/div>\n\n<div><br>\n&nbsp;<\/div>\n\n<div>When you are ready to begin, please click the arrow below.<\/div>","DataExportTag":"Q179","QuestionID":"QID179"}},{"SurveyID":"SV_9TCpO9G4XPaKU0l","Element":"SQ","PrimaryAttribute":"QID180","SecondaryAttribute":"In the next investment scenario, your choices will be paired with the same other participant whos...","TertiaryAttribute":null,"Payload":{"QuestionText":"<div>In the next investment scenario, your choices will be paired with the same other participant whose answers your answers were paired with in the previous investment decision(s). Remember that this is<br><table class=\"UserTable\">\n\t\n\t\t<tbody><tr>\n\t\t\t<td><span style=\"color: rgb(64, 224, 208);\"><span style=\"font-family: &quot;courier new&quot;, courier, monospace;\">Steve<\/span><\/span><\/td>\n\t\t<\/tr>\n\t\n<\/tbody><\/table>\n<\/div>\n\n<div><span style=\"color: rgb(64, 64, 64); font-family: &quot;Qualtrics Grotesque&quot;, &quot;Helvetica Neue&quot;, Helvetica, Arial, sans-serif; font-size: 15px;\">Their responses were previously recorded, so while your responses will be paired with theirs, you will not be participating in the investment decisions with them in real-time. &nbsp;<\/span><br>\n&nbsp;<\/div>\n\n<div>Name:&nbsp;<\/div>\n\n<div>\n<table class=\"UserTable\">\n\t\n\t\t<tbody><tr>\n\t\t\t<td><span style=\"color: rgb(64, 224, 208);\"><span style=\"font-family: &quot;courier new&quot;, courier, monospace;\">Steve<\/span><\/span><\/td>\n\t\t<\/tr>\n\t\n<\/tbody><\/table>\n<br>\nAge:\n<table class=\"UserTable\">\n\t\n\t\t<tbody><tr>\n\t\t\t<td><span style=\"color: rgb(64, 224, 208);\"><span style=\"font-family: &quot;courier new&quot;, courier, monospace;\">20<\/span><\/span><\/td>\n\t\t<\/tr>\n\t\n<\/tbody><\/table>\n<br>\nHometown:\n<table class=\"UserTable\">\n\t\n\t\t<tbody><tr>\n\t\t\t<td><span style=\"color: rgb(64, 224, 208);\">Arlington, TX<\/span><\/td>\n\t\t<\/tr>\n\t\n<\/tbody><\/table>\n<br>\nYear in school:\n<table class=\"UserTable\">\n\t\n\t\t<tbody><tr>\n\t\t\t<td><span style=\"color: rgb(64, 224, 208);\"><span style=\"font-family: &quot;courier new&quot;, courier, monospace;\">Sophomore<\/span><\/span><\/td>\n\t\t<\/tr>\n\t\n<\/tbody><\/table>\n<br>\nUniversity:\n<table class=\"UserTable\">\n\t\n\t\t<tbody><tr>\n\t\t\t<td><span style=\"color: rgb(64, 224, 208);\"><span style=\"font-family: &quot;courier new&quot;, courier, monospace;\">Stanford University<\/span><\/span><\/td>\n\t\t<\/tr>\n\t\n<\/tbody><\/table>\n<br>\nMajor:\n<table class=\"UserTable\">\n\t\n\t\t<tbody><tr>\n\t\t\t<td><span style=\"color: rgb(64, 224, 208);\"><span style=\"font-family: &quot;courier new&quot;, courier, monospace;\">Undecided Major<\/span><\/span><\/td>\n\t\t<\/tr>\n\t\n<\/tbody><\/table>\n<br>\nFamily members:\n<table class=\"UserTable\">\n\t\n\t\t<tbody><tr>\n\t\t\t<td><span style=\"color: rgb(64, 224, 208);\"><span style=\"font-family: &quot;courier new&quot;, courier, monospace;\">One younger sister and one older brother<\/span><\/span><\/td>\n\t\t<\/tr>\n\t\n<\/tbody><\/table>\n<br>\nType of residence:\n<table class=\"UserTable\">\n\t\n\t\t<tbody><tr>\n\t\t\t<td><span style=\"color: rgb(64, 224, 208);\"><span style=\"font-family: &quot;courier new&quot;, courier, monospace;\">A dorm on campus<\/span><\/span><\/td>\n\t\t<\/tr>\n\t\n<\/tbody><\/table>\n<\/div>\n\n<div><br>\n&nbsp;<\/div>\n\n<div>When you are ready to begin, please click the arrow below.<\/div>","DefaultChoices":false,"QuestionType":"MC","Selector":"SAVR","SubSelector":"TX","Configuration":{"QuestionDescriptionOption":"UseText"},"QuestionDescription":"In the next investment scenario, your choices will be paired with the same other participant whos...","Choices":[],"ChoiceOrder":[],"Validation":{"Settings":{"ForceResponse":"OFF","ForceResponseType":"ON","Type":"None"}},"GradingData":[],"Language":[],"DisplayLogic":{"0":{"0":{"LogicType":"Question","QuestionID":"QID107","QuestionIsInLoop":"no","ChoiceLocator":"q:\/\/QID107\/SelectableChoice\/1","Operator":"Selected","QuestionIDFromLocator":"QID107","LeftOperand":"q:\/\/QID107\/SelectableChoice\/1","Type":"Expression","Description":"<span class=\"ConjDesc\">If<\/span> <span class=\"QuestionDesc\">Please select which avatar will be embodied during this session:<\/span> <span class=\"LeftOpDesc\">None<\/span> <span class=\"OpDesc\">Is Selected<\/span> "},"1":{"LogicType":"Question","QuestionID":"QID128","QuestionIsInLoop":"no","ChoiceLocator":"q:\/\/QID128\/DisplayableQuestion\/1","Operator":"Displayed","QuestionIDFromLocator":"QID128","LeftOperand":"q:\/\/QID128\/QuestionDisplayed","Type":"Expression","Description":"<span class=\"Error\">Invalid Logic<\/span> <a href=\"javascript:void(0)\" clickcallback=\"Q_LogicEditor.edit\" instanceid=\"LE_66802449\">Click Here to Edit Logic<\/a>","Conjuction":"And"},"Type":"If"},"Type":"BooleanExpression","inPage":false},"QuestionText_Unsafe":"<div>Today you will be completing a series of investment scenarios and your responses will be paired with the responses provided by,\n<table class=\"UserTable\">\n\t<tbody>\n\t\t<tr>\n\t\t\t<td><span style=\"color: rgb(64, 224, 208);\"><span style=\"font-family: &quot;courier new&quot;, courier, monospace;\">Steve<\/span><\/span><\/td>\n\t\t<\/tr>\n\t<\/tbody>\n<\/table>\n<\/div>\n\n<div><span style=\"color: rgb(64, 64, 64); font-family: &quot;Qualtrics Grotesque&quot;, &quot;Helvetica Neue&quot;, Helvetica, Arial, sans-serif; font-size: 15px;\">Their responses were previously recorded, so while your responses will be paired with theirs, you will not be participating in the investment decisions with them in real-time. &nbsp;<\/span><br>\n&nbsp;<\/div>\n\n<div>Name:&nbsp;<\/div>\n\n<div>\n<table class=\"UserTable\">\n\t<tbody>\n\t\t<tr>\n\t\t\t<td><span style=\"color: rgb(64, 224, 208);\"><span style=\"font-family: &quot;courier new&quot;, courier, monospace;\">Steve<\/span><\/span><\/td>\n\t\t<\/tr>\n\t<\/tbody>\n<\/table>\n<br>\nAge:\n<table class=\"UserTable\">\n\t<tbody>\n\t\t<tr>\n\t\t\t<td><span style=\"color: rgb(64, 224, 208);\"><span style=\"font-family: &quot;courier new&quot;, courier, monospace;\">20<\/span><\/span><\/td>\n\t\t<\/tr>\n\t<\/tbody>\n<\/table>\n<br>\nHometown:\n<table class=\"UserTable\">\n\t<tbody>\n\t\t<tr>\n\t\t\t<td><span style=\"color: rgb(64, 224, 208);\">Arlington, TX<\/span><\/td>\n\t\t<\/tr>\n\t<\/tbody>\n<\/table>\n<br>\nYear in school:\n<table class=\"UserTable\">\n\t<tbody>\n\t\t<tr>\n\t\t\t<td><span style=\"color: rgb(64, 224, 208);\"><span style=\"font-family: &quot;courier new&quot;, courier, monospace;\">Sophomore<\/span><\/span><\/td>\n\t\t<\/tr>\n\t<\/tbody>\n<\/table>\n<br>\nUniversity:\n<table class=\"UserTable\">\n\t<tbody>\n\t\t<tr>\n\t\t\t<td><span style=\"color: rgb(64, 224, 208);\"><span style=\"font-family: &quot;courier new&quot;, courier, monospace;\">Stanford University<\/span><\/span><\/td>\n\t\t<\/tr>\n\t<\/tbody>\n<\/table>\n<br>\nMajor:\n<table class=\"UserTable\">\n\t<tbody>\n\t\t<tr>\n\t\t\t<td><span style=\"color: rgb(64, 224, 208);\"><span style=\"font-family: &quot;courier new&quot;, courier, monospace;\">Undecided Major<\/span><\/span><\/td>\n\t\t<\/tr>\n\t<\/tbody>\n<\/table>\n<br>\nFamily members:\n<table class=\"UserTable\">\n\t<tbody>\n\t\t<tr>\n\t\t\t<td><span style=\"color: rgb(64, 224, 208);\"><span style=\"font-family: &quot;courier new&quot;, courier, monospace;\">One younger sister and one older brother<\/span><\/span><\/td>\n\t\t<\/tr>\n\t<\/tbody>\n<\/table>\n<br>\nType of residence:\n<table class=\"UserTable\">\n\t<tbody>\n\t\t<tr>\n\t\t\t<td><span style=\"color: rgb(64, 224, 208);\"><span style=\"font-family: &quot;courier new&quot;, courier, monospace;\">A dorm on campus<\/span><\/span><\/td>\n\t\t<\/tr>\n\t<\/tbody>\n<\/table>\n<\/div>\n\n<div><br>\n&nbsp;<\/div>\n\n<div>When you are ready to begin, please click the arrow below.<\/div>","DataExportTag":"Q180","QuestionID":"QID180"}},{"SurveyID":"SV_9TCpO9G4XPaKU0l","Element":"SQ","PrimaryAttribute":"QID182","SecondaryAttribute":"In the next investment scenario, your choices will be paired with the same other participant whos...","TertiaryAttribute":null,"Payload":{"QuestionText":"In the next investment scenario, your choices will be paired with the same other participant whose answers your answers were paired with in the previous investment decision(s). Remember that this is\n<table class=\"UserTable\">\n\t<tbody>\n\t\t<tr>\n\t\t\t<td><span style=\"color: rgb(64, 224, 208);\"><span style=\"font-family: &quot;courier new&quot;, courier, monospace;\">James<\/span><\/span><\/td>\n\t\t<\/tr>\n\t<\/tbody>\n<\/table>\n,&nbsp;<strong>the person whose avatar you embodied during the virtual reality portion of the study<\/strong>. &nbsp;Their responses were previously recorded, so while your responses will be paired with theirs, you will not be participating in the investment decisions with them in real-time. &nbsp;\n\n<div>\n<div><img src=\"https:\/\/stanforduniversity.qualtrics.com\/CP\/Graphic.php?IM=IM_0pqPnskRJfNm0y9\" style=\"width: 357px; height: 376px;\" \/><br \/>\nName:<\/div>\n\n<div>\n<table class=\"UserTable\">\n\t<tbody>\n\t\t<tr>\n\t\t\t<td><span style=\"color: rgb(64, 224, 208);\"><span style=\"font-family: &quot;courier new&quot;, courier, monospace;\">James<\/span><\/span><\/td>\n\t\t<\/tr>\n\t<\/tbody>\n<\/table>\n<br \/>\nAge:\n<table class=\"UserTable\">\n\t<tbody>\n\t\t<tr>\n\t\t\t<td><span style=\"color: rgb(64, 224, 208);\"><span style=\"font-family: &quot;courier new&quot;, courier, monospace;\">21<\/span><\/span><\/td>\n\t\t<\/tr>\n\t<\/tbody>\n<\/table>\n<br \/>\nHometown:\n<table class=\"UserTable\">\n\t<tbody>\n\t\t<tr>\n\t\t\t<td><span style=\"color: rgb(64, 224, 208);\"><span style=\"font-family: &quot;courier new&quot;, courier, monospace;\">Denver, CO<\/span><\/span><\/td>\n\t\t<\/tr>\n\t<\/tbody>\n<\/table>\n<br \/>\nYear in school:\n<table class=\"UserTable\">\n\t<tbody>\n\t\t<tr>\n\t\t\t<td><span style=\"color: rgb(64, 224, 208);\"><span style=\"font-family: &quot;courier new&quot;, courier, monospace;\">Junior<\/span><\/span><\/td>\n\t\t<\/tr>\n\t<\/tbody>\n<\/table>\n<br \/>\nCollege:\n<table class=\"UserTable\">\n\t<tbody>\n\t\t<tr>\n\t\t\t<td><span style=\"color: rgb(64, 224, 208);\"><span style=\"font-family: &quot;courier new&quot;, courier, monospace;\">Stanford University<\/span><\/span><\/td>\n\t\t<\/tr>\n\t<\/tbody>\n<\/table>\n<br \/>\nMajor:\n<table class=\"UserTable\">\n\t<tbody>\n\t\t<tr>\n\t\t\t<td><span style=\"color: rgb(64, 224, 208);\"><span style=\"font-family: &quot;courier new&quot;, courier, monospace;\">Undecided Major<\/span><\/span><\/td>\n\t\t<\/tr>\n\t<\/tbody>\n<\/table>\n<br \/>\nFamily Members:\n<table class=\"UserTable\">\n\t<tbody>\n\t\t<tr>\n\t\t\t<td><span style=\"color: rgb(64, 224, 208);\"><span style=\"font-family: &quot;courier new&quot;, courier, monospace;\">One sister and two dogs<\/span><\/span><\/td>\n\t\t<\/tr>\n\t<\/tbody>\n<\/table>\n<br \/>\nType of Residence:\n<table class=\"UserTable\">\n\t<tbody>\n\t\t<tr>\n\t\t\t<td><span style=\"color: rgb(64, 224, 208);\"><span style=\"font-family: &quot;courier new&quot;, courier, monospace;\">A dorm on campus<\/span><\/span><\/td>\n\t\t<\/tr>\n\t<\/tbody>\n<\/table>\n<\/div>\n\n<div><br \/>\n&nbsp;<\/div>\n\n<div>When you are ready to begin, please click the arrow below.<\/div>\n<\/div>","DefaultChoices":false,"QuestionType":"DB","Selector":"TB","Configuration":{"QuestionDescriptionOption":"UseText"},"QuestionDescription":"In the next investment scenario, your choices will be paired with the same other participant whos...","ChoiceOrder":[],"Validation":{"Settings":{"Type":"None"}},"GradingData":[],"Language":[],"DisplayLogic":{"0":{"0":{"LogicType":"Question","QuestionID":"QID139","QuestionIsInLoop":"no","ChoiceLocator":"q:\/\/QID139\/DisplayableQuestion\/1","Operator":"Displayed","QuestionIDFromLocator":"QID139","LeftOperand":"q:\/\/QID139\/QuestionDisplayed","Type":"Expression","Description":"<span class=\"ConjDesc\">If<\/span> <span class=\"QuestionDesc\">During the investment scenarios, your decisions will be paired with the decisions of: James Remem...<\/span> <span class=\"LeftOpDesc\"><\/span> <span class=\"OpDesc\">Is Displayed<\/span> "},"Type":"If"},"Type":"BooleanExpression","inPage":false},"QuestionText_Unsafe":"<div>Today you will be completing a series of investment scenarios and your responses will be paired with the responses provided by,\n<table border=\"1\" cellpadding=\"1\" cellspacing=\"1\" style=\"width: 5px;\">\n\t<tbody>\n\t\t<tr>\n\t\t\t<td><span style=\"color: rgb(64, 224, 208);\"><span style=\"font-family: &quot;courier new&quot;, courier, monospace;\">James<\/span><\/span><\/td>\n\t\t<\/tr>\n\t<\/tbody>\n<\/table>\n,&nbsp;<strong>the person whose avatar you embodied during the virtual reality portion of the study<\/strong>. &nbsp;Their responses were previously recorded, so while your responses will be paired with theirs, you will not be participating in the investment decisions with them in real-time. &nbsp;\n\n<div>\n<div><br>\nName:<\/div>\n\n<div>\n<table border=\"1\" cellpadding=\"1\" cellspacing=\"1\" style=\"width: 5px;\">\n\t<tbody>\n\t\t<tr>\n\t\t\t<td><span style=\"color: rgb(64, 224, 208);\"><span style=\"font-family: &quot;courier new&quot;, courier, monospace;\">James<\/span><\/span><\/td>\n\t\t<\/tr>\n\t<\/tbody>\n<\/table>\n<br>\nAge:\n<table border=\"1\" cellpadding=\"1\" cellspacing=\"1\" style=\"width: 5px;\">\n\t<tbody>\n\t\t<tr>\n\t\t\t<td><span style=\"color: rgb(64, 224, 208);\"><span style=\"font-family: &quot;courier new&quot;, courier, monospace;\">21<\/span><\/span><\/td>\n\t\t<\/tr>\n\t<\/tbody>\n<\/table>\n<br>\nHometown:\n<table border=\"1\" cellpadding=\"1\" cellspacing=\"1\" style=\"width: 5px;\">\n\t<tbody>\n\t\t<tr>\n\t\t\t<td><span style=\"color: rgb(64, 224, 208);\"><span style=\"font-family: &quot;courier new&quot;, courier, monospace;\">Denver, CO<\/span><\/span><\/td>\n\t\t<\/tr>\n\t<\/tbody>\n<\/table>\n<br>\nYear in school:\n<table border=\"1\" cellpadding=\"1\" cellspacing=\"1\" style=\"width: 5px;\">\n\t<tbody>\n\t\t<tr>\n\t\t\t<td><span style=\"color: rgb(64, 224, 208);\"><span style=\"font-family: &quot;courier new&quot;, courier, monospace;\">Junior<\/span><\/span><\/td>\n\t\t<\/tr>\n\t<\/tbody>\n<\/table>\n<br>\nCollege:\n<table border=\"1\" cellpadding=\"1\" cellspacing=\"1\" style=\"width: 5px;\">\n\t<tbody>\n\t\t<tr>\n\t\t\t<td><span style=\"color: rgb(64, 224, 208);\"><span style=\"font-family: &quot;courier new&quot;, courier, monospace;\">Stanford University<\/span><\/span><\/td>\n\t\t<\/tr>\n\t<\/tbody>\n<\/table>\n<br>\nMajor:\n<table border=\"1\" cellpadding=\"1\" cellspacing=\"1\" style=\"width: 5px;\">\n\t<tbody>\n\t\t<tr>\n\t\t\t<td><span style=\"color: rgb(64, 224, 208);\"><span style=\"font-family: &quot;courier new&quot;, courier, monospace;\">Undecided Major<\/span><\/span><\/td>\n\t\t<\/tr>\n\t<\/tbody>\n<\/table>\n<br>\nFamily Members:\n<table border=\"1\" cellpadding=\"1\" cellspacing=\"1\" style=\"width: 5px;\">\n\t<tbody>\n\t\t<tr>\n\t\t\t<td><span style=\"color: rgb(64, 224, 208);\"><span style=\"font-family: &quot;courier new&quot;, courier, monospace;\">One sister and two dogs<\/span><\/span><\/td>\n\t\t<\/tr>\n\t<\/tbody>\n<\/table>\n<br>\nType of Residence:\n<table border=\"1\" cellpadding=\"1\" cellspacing=\"1\" style=\"width: 5px;\">\n\t<tbody>\n\t\t<tr>\n\t\t\t<td><span style=\"color: rgb(64, 224, 208);\"><span style=\"font-family: &quot;courier new&quot;, courier, monospace;\">A dorm on campus<\/span><\/span><\/td>\n\t\t<\/tr>\n\t<\/tbody>\n<\/table>\n<\/div>\n\n<div><br>\n&nbsp;<\/div>\n\n<div>When you are ready to begin, please click the arrow below.<\/div>\n<\/div>\n<\/div>","DataExportTag":"Q182","QuestionID":"QID182"}},{"SurveyID":"SV_9TCpO9G4XPaKU0l","Element":"SQ","PrimaryAttribute":"QID183","SecondaryAttribute":"In the next investment scenario, your choices will be paired with the same other participant whos...","TertiaryAttribute":null,"Payload":{"QuestionText":"In the next investment scenario, your choices will be paired with the same other participant whose answers your answers were paired with in the previous investment decision(s). Remember that this is\n<table class=\"UserTable\">\n\t<tbody>\n\t\t<tr>\n\t\t\t<td><span style=\"color: rgb(64, 224, 208);\"><span style=\"font-family: &quot;courier new&quot;, courier, monospace;\">James<\/span><\/span><\/td>\n\t\t<\/tr>\n\t<\/tbody>\n<\/table>\n<span style=\"font-weight: 700;\">(NOTE: This is&nbsp;<\/span><span style=\"font-weight: 700;\">NOT&nbsp;<\/span><span style=\"font-weight: 700;\">the person whose avatar you embodied during the virtual reality portion of the study)<\/span>. &nbsp;Their responses were previously recorded, so while your responses will be paired with theirs, you will not be participating in the investment decisions with them in real-time. &nbsp;\n\n<div>\n<div><img src=\"https:\/\/stanforduniversity.qualtrics.com\/CP\/Graphic.php?IM=IM_0pqPnskRJfNm0y9\" style=\"width: 357px; height: 376px;\" \/><br \/>\nName:<\/div>\n\n<div>\n<table class=\"UserTable\">\n\t<tbody>\n\t\t<tr>\n\t\t\t<td><span style=\"color: rgb(64, 224, 208);\"><span style=\"font-family: &quot;courier new&quot;, courier, monospace;\">James<\/span><\/span><\/td>\n\t\t<\/tr>\n\t<\/tbody>\n<\/table>\n<br \/>\nAge:\n<table class=\"UserTable\">\n\t<tbody>\n\t\t<tr>\n\t\t\t<td><span style=\"color: rgb(64, 224, 208);\"><span style=\"font-family: &quot;courier new&quot;, courier, monospace;\">21<\/span><\/span><\/td>\n\t\t<\/tr>\n\t<\/tbody>\n<\/table>\n<br \/>\nHometown:\n<table class=\"UserTable\">\n\t<tbody>\n\t\t<tr>\n\t\t\t<td><span style=\"color: rgb(64, 224, 208);\"><span style=\"font-family: &quot;courier new&quot;, courier, monospace;\">Denver, CO<\/span><\/span><\/td>\n\t\t<\/tr>\n\t<\/tbody>\n<\/table>\n<br \/>\nYear in school:\n<table class=\"UserTable\">\n\t<tbody>\n\t\t<tr>\n\t\t\t<td><span style=\"color: rgb(64, 224, 208);\"><span style=\"font-family: &quot;courier new&quot;, courier, monospace;\">Junior<\/span><\/span><\/td>\n\t\t<\/tr>\n\t<\/tbody>\n<\/table>\n<br \/>\nCollege:\n<table class=\"UserTable\">\n\t<tbody>\n\t\t<tr>\n\t\t\t<td><span style=\"color: rgb(64, 224, 208);\"><span style=\"font-family: &quot;courier new&quot;, courier, monospace;\">Stanford University<\/span><\/span><\/td>\n\t\t<\/tr>\n\t<\/tbody>\n<\/table>\n<br \/>\nMajor:\n<table class=\"UserTable\">\n\t<tbody>\n\t\t<tr>\n\t\t\t<td><span style=\"color: rgb(64, 224, 208);\"><span style=\"font-family: &quot;courier new&quot;, courier, monospace;\">Undecided Major<\/span><\/span><\/td>\n\t\t<\/tr>\n\t<\/tbody>\n<\/table>\n<br \/>\nFamily Members:\n<table class=\"UserTable\">\n\t<tbody>\n\t\t<tr>\n\t\t\t<td><span style=\"color: rgb(64, 224, 208);\"><span style=\"font-family: &quot;courier new&quot;, courier, monospace;\">One sister and two dogs<\/span><\/span><\/td>\n\t\t<\/tr>\n\t<\/tbody>\n<\/table>\n<br \/>\nType of Residence:\n<table class=\"UserTable\">\n\t<tbody>\n\t\t<tr>\n\t\t\t<td><span style=\"color: rgb(64, 224, 208);\"><span style=\"font-family: &quot;courier new&quot;, courier, monospace;\">A dorm on campus<\/span><\/span><\/td>\n\t\t<\/tr>\n\t<\/tbody>\n<\/table>\n<\/div>\n\n<div><br \/>\n&nbsp;<\/div>\n\n<div>When you are ready to begin, please click the arrow below.<\/div>\n<\/div>","DefaultChoices":false,"QuestionType":"DB","Selector":"TB","Configuration":{"QuestionDescriptionOption":"UseText"},"QuestionDescription":"In the next investment scenario, your choices will be paired with the same other participant whos...","ChoiceOrder":[],"Validation":{"Settings":{"Type":"None"}},"GradingData":[],"Language":[],"DisplayLogic":{"0":{"0":{"LogicType":"Question","QuestionID":"QID168","QuestionIsInLoop":"no","ChoiceLocator":"q:\/\/QID168\/DisplayableQuestion\/1","Operator":"Displayed","QuestionIDFromLocator":"QID168","LeftOperand":"q:\/\/QID168\/QuestionDisplayed","Type":"Expression","Description":"<span class=\"ConjDesc\">If<\/span> <span class=\"QuestionDesc\">Please remember that during the investment scenarios, your decisions will be paired with the decisions of:\n\n\t\n\t\t\n\t\t\tJames\n\t\t\n\t\n\n\n\nRemember that this is NOT the individual whom the avatar you embodi...<\/span> <span class=\"LeftOpDesc\"><\/span> <span class=\"OpDesc\">Is Displayed<\/span> "},"Type":"If"},"Type":"BooleanExpression","inPage":false},"QuestionText_Unsafe":"Today you will be completing a series of investment scenarios and your responses will be paired with the responses provided by,\n<table class=\"UserTable\">\n\t\n\t\t<tbody><tr>\n\t\t\t<td><span style=\"color: rgb(64, 224, 208);\"><span style=\"font-family: &quot;courier new&quot;, courier, monospace;\">James<\/span><\/span><\/td>\n\t\t<\/tr>\n\t\n<\/tbody><\/table><span style=\"font-weight: 700;\">(NOTE: This a new participant;<\/span><span style=\"font-weight: 700;\">&nbsp;NOT&nbsp;<\/span><span style=\"font-weight: 700;\">the person whose avatar you embodied during the virtual reality portion of the study)<\/span>. &nbsp;Their responses were previously recorded, so while your responses will be paired with theirs, you will not be participating in the investment decisions with them in real-time. &nbsp;<br><div>\n<div><br>\nName:<\/div>\n\n<div>\n<table class=\"UserTable\">\n\t\n\t\t<tbody><tr>\n\t\t\t<td><span style=\"color: rgb(64, 224, 208);\"><span style=\"font-family: &quot;courier new&quot;, courier, monospace;\">James<\/span><\/span><\/td>\n\t\t<\/tr>\n\t\n<\/tbody><\/table>\n<br>\nAge:\n<table class=\"UserTable\">\n\t\n\t\t<tbody><tr>\n\t\t\t<td><span style=\"color: rgb(64, 224, 208);\"><span style=\"font-family: &quot;courier new&quot;, courier, monospace;\">21<\/span><\/span><\/td>\n\t\t<\/tr>\n\t\n<\/tbody><\/table>\n<br>\nHometown:\n<table class=\"UserTable\">\n\t\n\t\t<tbody><tr>\n\t\t\t<td><span style=\"color: rgb(64, 224, 208);\"><span style=\"font-family: &quot;courier new&quot;, courier, monospace;\">Denver, CO<\/span><\/span><\/td>\n\t\t<\/tr>\n\t\n<\/tbody><\/table>\n<br>\nYear in school:\n<table class=\"UserTable\">\n\t\n\t\t<tbody><tr>\n\t\t\t<td><span style=\"color: rgb(64, 224, 208);\"><span style=\"font-family: &quot;courier new&quot;, courier, monospace;\">Junior<\/span><\/span><\/td>\n\t\t<\/tr>\n\t\n<\/tbody><\/table>\n<br>\nCollege:\n<table class=\"UserTable\">\n\t\n\t\t<tbody><tr>\n\t\t\t<td><span style=\"color: rgb(64, 224, 208);\"><span style=\"font-family: &quot;courier new&quot;, courier, monospace;\">Stanford University<\/span><\/span><\/td>\n\t\t<\/tr>\n\t\n<\/tbody><\/table>\n<br>\nMajor:\n<table class=\"UserTable\">\n\t\n\t\t<tbody><tr>\n\t\t\t<td><span style=\"color: rgb(64, 224, 208);\"><span style=\"font-family: &quot;courier new&quot;, courier, monospace;\">Undecided Major<\/span><\/span><\/td>\n\t\t<\/tr>\n\t\n<\/tbody><\/table>\n<br>\nFamily Members:\n<table class=\"UserTable\">\n\t\n\t\t<tbody><tr>\n\t\t\t<td><span style=\"color: rgb(64, 224, 208);\"><span style=\"font-family: &quot;courier new&quot;, courier, monospace;\">One sister and two dogs<\/span><\/span><\/td>\n\t\t<\/tr>\n\t\n<\/tbody><\/table>\n<br>\nType of Residence:\n<table class=\"UserTable\">\n\t\n\t\t<tbody><tr>\n\t\t\t<td><span style=\"color: rgb(64, 224, 208);\"><span style=\"font-family: &quot;courier new&quot;, courier, monospace;\">A dorm on campus<\/span><\/span><\/td>\n\t\t<\/tr>\n\t\n<\/tbody><\/table>\n<\/div>\n\n<div><br>\n&nbsp;<\/div>\n\n<div>When you are ready to begin, please click the arrow below.<\/div>\n<\/div>","DataExportTag":"Q183","QuestionID":"QID183"}},{"SurveyID":"SV_9TCpO9G4XPaKU0l","Element":"SQ","PrimaryAttribute":"QID184","SecondaryAttribute":"In the next investment scenario, your choices will be paired with the same other participant whos...","TertiaryAttribute":null,"Payload":{"QuestionText":"In the next investment scenario, your choices will be paired with the same other participant whose answers your answers were paired with in the previous investment decision(s). Remember that this is\n<table class=\"UserTable\">\n\t<tbody>\n\t\t<tr>\n\t\t\t<td><span style=\"color: rgb(64, 224, 208);\"><span style=\"font-family: &quot;courier new&quot;, courier, monospace;\">James<\/span><\/span><\/td>\n\t\t<\/tr>\n\t<\/tbody>\n<\/table>\nTheir responses were previously recorded, so while your responses will be paired with theirs, you will not be participating in the investment decisions with them in real-time. &nbsp;\n\n<div>\n<div><img src=\"https:\/\/stanforduniversity.qualtrics.com\/CP\/Graphic.php?IM=IM_0pqPnskRJfNm0y9\" style=\"width: 357px; height: 376px;\" \/><br \/>\nName:<\/div>\n\n<div>\n<table class=\"UserTable\">\n\t<tbody>\n\t\t<tr>\n\t\t\t<td><span style=\"color: rgb(64, 224, 208);\"><span style=\"font-family: &quot;courier new&quot;, courier, monospace;\">James<\/span><\/span><\/td>\n\t\t<\/tr>\n\t<\/tbody>\n<\/table>\n<br \/>\nAge:\n<table class=\"UserTable\">\n\t<tbody>\n\t\t<tr>\n\t\t\t<td><span style=\"color: rgb(64, 224, 208);\"><span style=\"font-family: &quot;courier new&quot;, courier, monospace;\">21<\/span><\/span><\/td>\n\t\t<\/tr>\n\t<\/tbody>\n<\/table>\n<br \/>\nHometown:\n<table class=\"UserTable\">\n\t<tbody>\n\t\t<tr>\n\t\t\t<td><span style=\"color: rgb(64, 224, 208);\"><span style=\"font-family: &quot;courier new&quot;, courier, monospace;\">Denver, CO<\/span><\/span><\/td>\n\t\t<\/tr>\n\t<\/tbody>\n<\/table>\n<br \/>\nYear in school:\n<table class=\"UserTable\">\n\t<tbody>\n\t\t<tr>\n\t\t\t<td><span style=\"color: rgb(64, 224, 208);\"><span style=\"font-family: &quot;courier new&quot;, courier, monospace;\">Junior<\/span><\/span><\/td>\n\t\t<\/tr>\n\t<\/tbody>\n<\/table>\n<br \/>\nCollege:\n<table class=\"UserTable\">\n\t<tbody>\n\t\t<tr>\n\t\t\t<td><span style=\"color: rgb(64, 224, 208);\"><span style=\"font-family: &quot;courier new&quot;, courier, monospace;\">Stanford University<\/span><\/span><\/td>\n\t\t<\/tr>\n\t<\/tbody>\n<\/table>\n<br \/>\nMajor:\n<table class=\"UserTable\">\n\t<tbody>\n\t\t<tr>\n\t\t\t<td><span style=\"color: rgb(64, 224, 208);\"><span style=\"font-family: &quot;courier new&quot;, courier, monospace;\">Undecided Major<\/span><\/span><\/td>\n\t\t<\/tr>\n\t<\/tbody>\n<\/table>\n<br \/>\nFamily Members:\n<table class=\"UserTable\">\n\t<tbody>\n\t\t<tr>\n\t\t\t<td><span style=\"color: rgb(64, 224, 208);\"><span style=\"font-family: &quot;courier new&quot;, courier, monospace;\">One sister and two dogs<\/span><\/span><\/td>\n\t\t<\/tr>\n\t<\/tbody>\n<\/table>\n<br \/>\nType of Residence:\n<table class=\"UserTable\">\n\t<tbody>\n\t\t<tr>\n\t\t\t<td><span style=\"color: rgb(64, 224, 208);\"><span style=\"font-family: &quot;courier new&quot;, courier, monospace;\">A dorm on campus<\/span><\/span><\/td>\n\t\t<\/tr>\n\t<\/tbody>\n<\/table>\n<\/div>\n\n<div><br \/>\n&nbsp;<\/div>\n\n<div>When you are ready to begin, please click the arrow below.<\/div>\n<\/div>","DefaultChoices":false,"QuestionType":"DB","Selector":"TB","Configuration":{"QuestionDescriptionOption":"UseText"},"QuestionDescription":"In the next investment scenario, your choices will be paired with the same other participant whos...","ChoiceOrder":[],"Validation":{"Settings":{"Type":"None"}},"GradingData":[],"Language":[],"DisplayLogic":{"0":{"0":{"LogicType":"Question","QuestionID":"QID169","QuestionIsInLoop":"no","ChoiceLocator":"q:\/\/QID169\/DisplayableQuestion\/1","Operator":"Displayed","QuestionIDFromLocator":"QID169","LeftOperand":"q:\/\/QID169\/QuestionDisplayed","Type":"Expression","Description":"<span class=\"ConjDesc\">If<\/span> <span class=\"QuestionDesc\">During the investment scenarios, your decisions will be paired with the decisions of:\n\n\t\n\t\t\n\t\t\tJames\n\t\t\n\t\n\n\n\nBelow is an image of a virtual avatar developed to look like the other Stanford student ...<\/span> <span class=\"LeftOpDesc\"><\/span> <span class=\"OpDesc\">Is Displayed<\/span> "},"Type":"If"},"Type":"BooleanExpression","inPage":false},"QuestionText_Unsafe":"<div>Today you will be completing a series of investment scenarios and your responses will be paired with the responses provided by,\n<table border=\"1\" cellpadding=\"1\" cellspacing=\"1\" style=\"width: 5px;\">\n\t<tbody>\n\t\t<tr>\n\t\t\t<td><span style=\"color: rgb(64, 224, 208);\"><span style=\"font-family: &quot;courier new&quot;, courier, monospace;\">James<\/span><\/span><\/td>\n\t\t<\/tr>\n\t<\/tbody>\n<\/table>Their responses were previously recorded, so while your responses will be paired with theirs, you will not be participating in the investment decisions with them in real-time. &nbsp;\n\n<div>\n<div><br>\nName:<\/div>\n\n<div>\n<table border=\"1\" cellpadding=\"1\" cellspacing=\"1\" style=\"width: 5px;\">\n\t<tbody>\n\t\t<tr>\n\t\t\t<td><span style=\"color: rgb(64, 224, 208);\"><span style=\"font-family: &quot;courier new&quot;, courier, monospace;\">James<\/span><\/span><\/td>\n\t\t<\/tr>\n\t<\/tbody>\n<\/table>\n<br>\nAge:\n<table border=\"1\" cellpadding=\"1\" cellspacing=\"1\" style=\"width: 5px;\">\n\t<tbody>\n\t\t<tr>\n\t\t\t<td><span style=\"color: rgb(64, 224, 208);\"><span style=\"font-family: &quot;courier new&quot;, courier, monospace;\">21<\/span><\/span><\/td>\n\t\t<\/tr>\n\t<\/tbody>\n<\/table>\n<br>\nHometown:\n<table border=\"1\" cellpadding=\"1\" cellspacing=\"1\" style=\"width: 5px;\">\n\t<tbody>\n\t\t<tr>\n\t\t\t<td><span style=\"color: rgb(64, 224, 208);\"><span style=\"font-family: &quot;courier new&quot;, courier, monospace;\">Denver, CO<\/span><\/span><\/td>\n\t\t<\/tr>\n\t<\/tbody>\n<\/table>\n<br>\nYear in school:\n<table border=\"1\" cellpadding=\"1\" cellspacing=\"1\" style=\"width: 5px;\">\n\t<tbody>\n\t\t<tr>\n\t\t\t<td><span style=\"color: rgb(64, 224, 208);\"><span style=\"font-family: &quot;courier new&quot;, courier, monospace;\">Junior<\/span><\/span><\/td>\n\t\t<\/tr>\n\t<\/tbody>\n<\/table>\n<br>\nCollege:\n<table border=\"1\" cellpadding=\"1\" cellspacing=\"1\" style=\"width: 5px;\">\n\t<tbody>\n\t\t<tr>\n\t\t\t<td><span style=\"color: rgb(64, 224, 208);\"><span style=\"font-family: &quot;courier new&quot;, courier, monospace;\">Stanford University<\/span><\/span><\/td>\n\t\t<\/tr>\n\t<\/tbody>\n<\/table>\n<br>\nMajor:\n<table border=\"1\" cellpadding=\"1\" cellspacing=\"1\" style=\"width: 5px;\">\n\t<tbody>\n\t\t<tr>\n\t\t\t<td><span style=\"color: rgb(64, 224, 208);\"><span style=\"font-family: &quot;courier new&quot;, courier, monospace;\">Undecided Major<\/span><\/span><\/td>\n\t\t<\/tr>\n\t<\/tbody>\n<\/table>\n<br>\nFamily Members:\n<table border=\"1\" cellpadding=\"1\" cellspacing=\"1\" style=\"width: 5px;\">\n\t<tbody>\n\t\t<tr>\n\t\t\t<td><span style=\"color: rgb(64, 224, 208);\"><span style=\"font-family: &quot;courier new&quot;, courier, monospace;\">One sister and two dogs<\/span><\/span><\/td>\n\t\t<\/tr>\n\t<\/tbody>\n<\/table>\n<br>\nType of Residence:\n<table border=\"1\" cellpadding=\"1\" cellspacing=\"1\" style=\"width: 5px;\">\n\t<tbody>\n\t\t<tr>\n\t\t\t<td><span style=\"color: rgb(64, 224, 208);\"><span style=\"font-family: &quot;courier new&quot;, courier, monospace;\">A dorm on campus<\/span><\/span><\/td>\n\t\t<\/tr>\n\t<\/tbody>\n<\/table>\n<\/div>\n\n<div><br>\n&nbsp;<\/div>\n\n<div>When you are ready to begin, please click the arrow below.<\/div>\n<\/div>\n<\/div>","DataExportTag":"Q184","QuestionID":"QID184"}},{"SurveyID":"SV_9TCpO9G4XPaKU0l","Element":"SQ","PrimaryAttribute":"QID185","SecondaryAttribute":"In the next investment scenario, your choices will be paired with the same other participant whos...","TertiaryAttribute":null,"Payload":{"QuestionText":"<div>In the next investment scenario, your choices will be paired with the same other participant whose answers your answers were paired with in the previous investment decision(s). Remember that this is\n<table class=\"UserTable\">\n\t<tbody>\n\t\t<tr>\n\t\t\t<td><span style=\"color: rgb(64, 224, 208);\"><span style=\"font-family: &quot;courier new&quot;, courier, monospace;\">Steve<\/span><\/span><\/td>\n\t\t<\/tr>\n\t<\/tbody>\n<\/table>\n<\/div>\n\n<div>,&nbsp;<span style=\"font-weight: 700;\">the person whose avatar you embodied during the virtual reality portion of the study<\/span>. &nbsp;Their responses were previously recorded, so while your responses will be paired with theirs, you will not be participating in the investment decisions with them in real-time. &nbsp;<br \/>\n<img src=\"https:\/\/stanforduniversity.qualtrics.com\/CP\/Graphic.php?IM=IM_exP2q9Vky1aFivj\" style=\"width: 218px; height: 313px;\" \/><\/div>\n\n<div>Name:&nbsp;<\/div>\n\n<div>\n<table class=\"UserTable\">\n\t<tbody>\n\t\t<tr>\n\t\t\t<td><span style=\"color: rgb(64, 224, 208);\"><span style=\"font-family: &quot;courier new&quot;, courier, monospace;\">Steve<\/span><\/span><\/td>\n\t\t<\/tr>\n\t<\/tbody>\n<\/table>\n<br \/>\nAge:\n<table class=\"UserTable\">\n\t<tbody>\n\t\t<tr>\n\t\t\t<td><span style=\"color: rgb(64, 224, 208);\"><span style=\"font-family: &quot;courier new&quot;, courier, monospace;\">20<\/span><\/span><\/td>\n\t\t<\/tr>\n\t<\/tbody>\n<\/table>\n<br \/>\nHometown:\n<table class=\"UserTable\">\n\t<tbody>\n\t\t<tr>\n\t\t\t<td><span style=\"color: rgb(64, 224, 208);\">Arlington, TX<\/span><\/td>\n\t\t<\/tr>\n\t<\/tbody>\n<\/table>\n<br \/>\nYear in school:\n<table class=\"UserTable\">\n\t<tbody>\n\t\t<tr>\n\t\t\t<td><span style=\"color: rgb(64, 224, 208);\"><span style=\"font-family: &quot;courier new&quot;, courier, monospace;\">Sophomore<\/span><\/span><\/td>\n\t\t<\/tr>\n\t<\/tbody>\n<\/table>\n<br \/>\nUniversity:\n<table class=\"UserTable\">\n\t<tbody>\n\t\t<tr>\n\t\t\t<td><span style=\"color: rgb(64, 224, 208);\"><span style=\"font-family: &quot;courier new&quot;, courier, monospace;\">Stanford University<\/span><\/span><\/td>\n\t\t<\/tr>\n\t<\/tbody>\n<\/table>\n<br \/>\nMajor:\n<table class=\"UserTable\">\n\t<tbody>\n\t\t<tr>\n\t\t\t<td><span style=\"color: rgb(64, 224, 208);\"><span style=\"font-family: &quot;courier new&quot;, courier, monospace;\">Undecided Major<\/span><\/span><\/td>\n\t\t<\/tr>\n\t<\/tbody>\n<\/table>\n<br \/>\nFamily members:\n<table class=\"UserTable\">\n\t<tbody>\n\t\t<tr>\n\t\t\t<td><span style=\"color: rgb(64, 224, 208);\"><span style=\"font-family: &quot;courier new&quot;, courier, monospace;\">One younger sister and one older brother<\/span><\/span><\/td>\n\t\t<\/tr>\n\t<\/tbody>\n<\/table>\n<br \/>\nType of residence:\n<table class=\"UserTable\">\n\t<tbody>\n\t\t<tr>\n\t\t\t<td><span style=\"color: rgb(64, 224, 208);\"><span style=\"font-family: &quot;courier new&quot;, courier, monospace;\">A dorm on campus<\/span><\/span><\/td>\n\t\t<\/tr>\n\t<\/tbody>\n<\/table>\n<\/div>\n\n<div><br \/>\n&nbsp;<\/div>\n\n<div>When you are ready to begin, please click the arrow below.<\/div>","DefaultChoices":false,"QuestionType":"DB","Selector":"TB","Configuration":{"QuestionDescriptionOption":"UseText"},"QuestionDescription":"In the next investment scenario, your choices will be paired with the same other participant whos...","ChoiceOrder":[],"Validation":{"Settings":{"Type":"None"}},"GradingData":[],"Language":[],"DisplayLogic":{"0":{"0":{"LogicType":"Question","QuestionID":"QID167","QuestionIsInLoop":"no","ChoiceLocator":"q:\/\/QID167\/DisplayableQuestion\/1","Operator":"Displayed","QuestionIDFromLocator":"QID167","LeftOperand":"q:\/\/QID167\/QuestionDisplayed","Type":"Expression","Description":"<span class=\"ConjDesc\">If<\/span> <span class=\"QuestionDesc\">Please remember that during the investment scenarios, your decisions will be paired with the deci...<\/span> <span class=\"LeftOpDesc\"><\/span> <span class=\"OpDesc\">Is Displayed<\/span> "},"Type":"If"},"Type":"BooleanExpression","inPage":false},"QuestionText_Unsafe":"<div>Today you will be completing a series of investment scenarios and your responses will be paired with the responses provided by,\n<table class=\"UserTable\">\n\t\n\t\t<tbody><tr>\n\t\t\t<td><span style=\"color: rgb(64, 224, 208);\"><span style=\"font-family: &quot;courier new&quot;, courier, monospace;\">Steve<\/span><\/span><\/td>\n\t\t<\/tr>\n\t\n<\/tbody><\/table>\n<\/div>\n\n<div>,&nbsp;<span style=\"font-weight: 700;\">the person whose avatar you embodied during the virtual reality portion of the study<\/span>. &nbsp;Their responses were previously recorded, so while your responses will be paired with theirs, you will not be participating in the investment decisions with them in real-time. &nbsp;<br>\n&nbsp;<\/div>\n\n<div>Name:&nbsp;<\/div>\n\n<div>\n<table class=\"UserTable\">\n\t\n\t\t<tbody><tr>\n\t\t\t<td><span style=\"color: rgb(64, 224, 208);\"><span style=\"font-family: &quot;courier new&quot;, courier, monospace;\">Steve<\/span><\/span><\/td>\n\t\t<\/tr>\n\t\n<\/tbody><\/table>\n<br>\nAge:\n<table class=\"UserTable\">\n\t\n\t\t<tbody><tr>\n\t\t\t<td><span style=\"color: rgb(64, 224, 208);\"><span style=\"font-family: &quot;courier new&quot;, courier, monospace;\">20<\/span><\/span><\/td>\n\t\t<\/tr>\n\t\n<\/tbody><\/table>\n<br>\nHometown:\n<table class=\"UserTable\">\n\t\n\t\t<tbody><tr>\n\t\t\t<td><span style=\"color: rgb(64, 224, 208);\">Arlington, TX<\/span><\/td>\n\t\t<\/tr>\n\t\n<\/tbody><\/table>\n<br>\nYear in school:\n<table class=\"UserTable\">\n\t\n\t\t<tbody><tr>\n\t\t\t<td><span style=\"color: rgb(64, 224, 208);\"><span style=\"font-family: &quot;courier new&quot;, courier, monospace;\">Sophomore<\/span><\/span><\/td>\n\t\t<\/tr>\n\t\n<\/tbody><\/table>\n<br>\nUniversity:\n<table class=\"UserTable\">\n\t\n\t\t<tbody><tr>\n\t\t\t<td><span style=\"color: rgb(64, 224, 208);\"><span style=\"font-family: &quot;courier new&quot;, courier, monospace;\">Stanford University<\/span><\/span><\/td>\n\t\t<\/tr>\n\t\n<\/tbody><\/table>\n<br>\nMajor:\n<table class=\"UserTable\">\n\t\n\t\t<tbody><tr>\n\t\t\t<td><span style=\"color: rgb(64, 224, 208);\"><span style=\"font-family: &quot;courier new&quot;, courier, monospace;\">Undecided Major<\/span><\/span><\/td>\n\t\t<\/tr>\n\t\n<\/tbody><\/table>\n<br>\nFamily members:\n<table class=\"UserTable\">\n\t\n\t\t<tbody><tr>\n\t\t\t<td><span style=\"color: rgb(64, 224, 208);\"><span style=\"font-family: &quot;courier new&quot;, courier, monospace;\">One younger sister and one older brother<\/span><\/span><\/td>\n\t\t<\/tr>\n\t\n<\/tbody><\/table>\n<br>\nType of residence:\n<table class=\"UserTable\">\n\t\n\t\t<tbody><tr>\n\t\t\t<td><span style=\"color: rgb(64, 224, 208);\"><span style=\"font-family: &quot;courier new&quot;, courier, monospace;\">A dorm on campus<\/span><\/span><\/td>\n\t\t<\/tr>\n\t\n<\/tbody><\/table>\n<\/div>\n\n<div><br>\n&nbsp;<\/div>\n\n<div>When you are ready to begin, please click the arrow below.<\/div>","DataExportTag":"Q185","QuestionID":"QID185"}},{"SurveyID":"SV_9TCpO9G4XPaKU0l","Element":"SQ","PrimaryAttribute":"QID186","SecondaryAttribute":"In the next investment scenario, your choices will be paired with the same other participant whos...","TertiaryAttribute":null,"Payload":{"QuestionText":"<div>In the next investment scenario, your choices will be paired with the same other participant whose answers your answers were paired with in the previous investment decision(s). Remember that this is\n<table class=\"UserTable\">\n\t<tbody>\n\t\t<tr>\n\t\t\t<td><span style=\"color: rgb(64, 224, 208);\"><span style=\"font-family: &quot;courier new&quot;, courier, monospace;\">Steve<\/span><\/span><\/td>\n\t\t<\/tr>\n\t<\/tbody>\n<\/table>\n<\/div>\n\n<div><span style=\"font-family: &quot;Qualtrics Grotesque&quot;, &quot;Helvetica Neue&quot;, Helvetica, Arial, sans-serif; font-size: 15px;\"><strong>(NOTE: This is<\/strong><strong>&nbsp;NOT&nbsp;<\/strong><\/span><span style=\"box-sizing: border-box; font-family: &quot;Qualtrics Grotesque&quot;, &quot;Helvetica Neue&quot;, Helvetica, Arial, sans-serif; font-weight: 700; font-size: 15px;\">the person whose avatar you embodied during the virtual reality portion of the study)<\/span><span style=\"font-family: &quot;Qualtrics Grotesque&quot;, &quot;Helvetica Neue&quot;, Helvetica, Arial, sans-serif; font-size: 15px;\">. &nbsp;Their responses were previously recorded, so while your responses will be paired with theirs, you will not be participating in the investment decisions with them in real-time. &nbsp;<\/span><br \/>\n<img src=\"https:\/\/stanforduniversity.qualtrics.com\/CP\/Graphic.php?IM=IM_exP2q9Vky1aFivj\" style=\"width: 218px; height: 313px;\" \/><\/div>\n\n<div>Name:&nbsp;<\/div>\n\n<div>\n<table class=\"UserTable\">\n\t<tbody>\n\t\t<tr>\n\t\t\t<td><span style=\"color: rgb(64, 224, 208);\"><span style=\"font-family: &quot;courier new&quot;, courier, monospace;\">Steve<\/span><\/span><\/td>\n\t\t<\/tr>\n\t<\/tbody>\n<\/table>\n<br \/>\nAge:\n<table class=\"UserTable\">\n\t<tbody>\n\t\t<tr>\n\t\t\t<td><span style=\"color: rgb(64, 224, 208);\"><span style=\"font-family: &quot;courier new&quot;, courier, monospace;\">20<\/span><\/span><\/td>\n\t\t<\/tr>\n\t<\/tbody>\n<\/table>\n<br \/>\nHometown:\n<table class=\"UserTable\">\n\t<tbody>\n\t\t<tr>\n\t\t\t<td><span style=\"color: rgb(64, 224, 208);\">Arlington, TX<\/span><\/td>\n\t\t<\/tr>\n\t<\/tbody>\n<\/table>\n<br \/>\nYear in school:\n<table class=\"UserTable\">\n\t<tbody>\n\t\t<tr>\n\t\t\t<td><span style=\"color: rgb(64, 224, 208);\"><span style=\"font-family: &quot;courier new&quot;, courier, monospace;\">Sophomore<\/span><\/span><\/td>\n\t\t<\/tr>\n\t<\/tbody>\n<\/table>\n<br \/>\nUniversity:\n<table class=\"UserTable\">\n\t<tbody>\n\t\t<tr>\n\t\t\t<td><span style=\"color: rgb(64, 224, 208);\"><span style=\"font-family: &quot;courier new&quot;, courier, monospace;\">Stanford University<\/span><\/span><\/td>\n\t\t<\/tr>\n\t<\/tbody>\n<\/table>\n<br \/>\nMajor:\n<table class=\"UserTable\">\n\t<tbody>\n\t\t<tr>\n\t\t\t<td><span style=\"color: rgb(64, 224, 208);\"><span style=\"font-family: &quot;courier new&quot;, courier, monospace;\">Undecided Major<\/span><\/span><\/td>\n\t\t<\/tr>\n\t<\/tbody>\n<\/table>\n<br \/>\nFamily members:\n<table class=\"UserTable\">\n\t<tbody>\n\t\t<tr>\n\t\t\t<td><span style=\"color: rgb(64, 224, 208);\"><span style=\"font-family: &quot;courier new&quot;, courier, monospace;\">One younger sister and one older brother<\/span><\/span><\/td>\n\t\t<\/tr>\n\t<\/tbody>\n<\/table>\n<br \/>\nType of residence:\n<table class=\"UserTable\">\n\t<tbody>\n\t\t<tr>\n\t\t\t<td><span style=\"color: rgb(64, 224, 208);\"><span style=\"font-family: &quot;courier new&quot;, courier, monospace;\">A dorm on campus<\/span><\/span><\/td>\n\t\t<\/tr>\n\t<\/tbody>\n<\/table>\n<\/div>\n\n<div><br \/>\n&nbsp;<\/div>\n\n<div>When you are ready to begin, please click the arrow below.<\/div>","DefaultChoices":false,"QuestionType":"DB","Selector":"TB","Configuration":{"QuestionDescriptionOption":"UseText"},"QuestionDescription":"In the next investment scenario, your choices will be paired with the same other participant whos...","ChoiceOrder":[],"Validation":{"Settings":{"Type":"None"}},"GradingData":[],"Language":[],"DisplayLogic":{"0":{"0":{"LogicType":"Question","QuestionID":"QID166","QuestionIsInLoop":"no","ChoiceLocator":"q:\/\/QID166\/DisplayableQuestion\/1","Operator":"Displayed","QuestionIDFromLocator":"QID166","LeftOperand":"q:\/\/QID166\/QuestionDisplayed","Type":"Expression","Description":"<span class=\"ConjDesc\">If<\/span> <span class=\"QuestionDesc\">Please remember that during the investment scenarios, your decisions will be paired with the decisions of:\n\n\t\n\t\t\n\t\t\tSteve\n\t\t\n\t\n\n\n\nRemember that this is NOT the individual whom the avatar you embodi...<\/span> <span class=\"LeftOpDesc\"><\/span> <span class=\"OpDesc\">Is Displayed<\/span> "},"Type":"If"},"Type":"BooleanExpression","inPage":false},"QuestionText_Unsafe":"<div>Today you will be completing a series of investment scenarios and your responses will be paired with the responses provided by,\n<table class=\"UserTable\">\n\t<tbody>\n\t\t<tr>\n\t\t\t<td><span style=\"color: rgb(64, 224, 208);\"><span style=\"font-family: &quot;courier new&quot;, courier, monospace;\">Steve<\/span><\/span><\/td>\n\t\t<\/tr>\n\t<\/tbody>\n<\/table>\n<\/div>\n\n<div><span style=\"color: rgb(64, 64, 64); font-family: &quot;Qualtrics Grotesque&quot;, &quot;Helvetica Neue&quot;, Helvetica, Arial, sans-serif; font-size: 15px;\"><strong>(NOTE: This a new participant;<\/strong><strong>&nbsp;NOT&nbsp;<\/strong><\/span><span style=\"box-sizing: border-box; font-family: &quot;Qualtrics Grotesque&quot;, &quot;Helvetica Neue&quot;, Helvetica, Arial, sans-serif; font-weight: 700; color: rgb(64, 64, 64); font-size: 15px;\">the person whose avatar you embodied during the virtual reality portion of the study)<\/span><span style=\"color: rgb(64, 64, 64); font-family: &quot;Qualtrics Grotesque&quot;, &quot;Helvetica Neue&quot;, Helvetica, Arial, sans-serif; font-size: 15px;\">. &nbsp;Their responses were previously recorded, so while your responses will be paired with theirs, you will not be participating in the investment decisions with them in real-time. &nbsp;<\/span><br>\n&nbsp;<\/div>\n\n<div>Name:&nbsp;<\/div>\n\n<div>\n<table class=\"UserTable\">\n\t<tbody>\n\t\t<tr>\n\t\t\t<td><span style=\"color: rgb(64, 224, 208);\"><span style=\"font-family: &quot;courier new&quot;, courier, monospace;\">Steve<\/span><\/span><\/td>\n\t\t<\/tr>\n\t<\/tbody>\n<\/table>\n<br>\nAge:\n<table class=\"UserTable\">\n\t<tbody>\n\t\t<tr>\n\t\t\t<td><span style=\"color: rgb(64, 224, 208);\"><span style=\"font-family: &quot;courier new&quot;, courier, monospace;\">20<\/span><\/span><\/td>\n\t\t<\/tr>\n\t<\/tbody>\n<\/table>\n<br>\nHometown:\n<table class=\"UserTable\">\n\t<tbody>\n\t\t<tr>\n\t\t\t<td><span style=\"color: rgb(64, 224, 208);\">Arlington, TX<\/span><\/td>\n\t\t<\/tr>\n\t<\/tbody>\n<\/table>\n<br>\nYear in school:\n<table class=\"UserTable\">\n\t<tbody>\n\t\t<tr>\n\t\t\t<td><span style=\"color: rgb(64, 224, 208);\"><span style=\"font-family: &quot;courier new&quot;, courier, monospace;\">Sophomore<\/span><\/span><\/td>\n\t\t<\/tr>\n\t<\/tbody>\n<\/table>\n<br>\nUniversity:\n<table class=\"UserTable\">\n\t<tbody>\n\t\t<tr>\n\t\t\t<td><span style=\"color: rgb(64, 224, 208);\"><span style=\"font-family: &quot;courier new&quot;, courier, monospace;\">Stanford University<\/span><\/span><\/td>\n\t\t<\/tr>\n\t<\/tbody>\n<\/table>\n<br>\nMajor:\n<table class=\"UserTable\">\n\t<tbody>\n\t\t<tr>\n\t\t\t<td><span style=\"color: rgb(64, 224, 208);\"><span style=\"font-family: &quot;courier new&quot;, courier, monospace;\">Undecided Major<\/span><\/span><\/td>\n\t\t<\/tr>\n\t<\/tbody>\n<\/table>\n<br>\nFamily members:\n<table class=\"UserTable\">\n\t<tbody>\n\t\t<tr>\n\t\t\t<td><span style=\"color: rgb(64, 224, 208);\"><span style=\"font-family: &quot;courier new&quot;, courier, monospace;\">One younger sister and one older brother<\/span><\/span><\/td>\n\t\t<\/tr>\n\t<\/tbody>\n<\/table>\n<br>\nType of residence:\n<table class=\"UserTable\">\n\t<tbody>\n\t\t<tr>\n\t\t\t<td><span style=\"color: rgb(64, 224, 208);\"><span style=\"font-family: &quot;courier new&quot;, courier, monospace;\">A dorm on campus<\/span><\/span><\/td>\n\t\t<\/tr>\n\t<\/tbody>\n<\/table>\n<\/div>\n\n<div><br>\n&nbsp;<\/div>\n\n<div>When you are ready to begin, please click the arrow below.<\/div>","DataExportTag":"Q186","QuestionID":"QID186"}},{"SurveyID":"SV_9TCpO9G4XPaKU0l","Element":"SQ","PrimaryAttribute":"QID187","SecondaryAttribute":"In the next investment scenario, your choices will be paired with the same other participant whos...","TertiaryAttribute":null,"Payload":{"QuestionText":"<div>In the next investment scenario, your choices will be paired with the same other participant whose answers your answers were paired with in the previous investment decision(s). Remember that this is\n<table class=\"UserTable\">\n\t<tbody>\n\t\t<tr>\n\t\t\t<td><span style=\"color: rgb(64, 224, 208);\"><span style=\"font-family: &quot;courier new&quot;, courier, monospace;\">Steve<\/span><\/span><\/td>\n\t\t<\/tr>\n\t<\/tbody>\n<\/table>\n<\/div>\n\n<div><span style=\"font-family: &quot;Qualtrics Grotesque&quot;, &quot;Helvetica Neue&quot;, Helvetica, Arial, sans-serif; font-size: 15px;\">Their responses were previously recorded, so while your responses will be paired with theirs, you will not be participating in the investment decisions with them in real-time. <\/span><span style=\"color: rgb(64, 64, 64); font-family: &quot;Qualtrics Grotesque&quot;, &quot;Helvetica Neue&quot;, Helvetica, Arial, sans-serif; font-size: 15px;\">&nbsp;<\/span><br \/>\n<img src=\"https:\/\/stanforduniversity.qualtrics.com\/CP\/Graphic.php?IM=IM_exP2q9Vky1aFivj\" style=\"width: 218px; height: 313px;\" \/><\/div>\n\n<div>Name:&nbsp;<\/div>\n\n<div>\n<table class=\"UserTable\">\n\t<tbody>\n\t\t<tr>\n\t\t\t<td><span style=\"color: rgb(64, 224, 208);\"><span style=\"font-family: &quot;courier new&quot;, courier, monospace;\">Steve<\/span><\/span><\/td>\n\t\t<\/tr>\n\t<\/tbody>\n<\/table>\n<br \/>\nAge:\n<table class=\"UserTable\">\n\t<tbody>\n\t\t<tr>\n\t\t\t<td><span style=\"color: rgb(64, 224, 208);\"><span style=\"font-family: &quot;courier new&quot;, courier, monospace;\">20<\/span><\/span><\/td>\n\t\t<\/tr>\n\t<\/tbody>\n<\/table>\n<br \/>\nHometown:\n<table class=\"UserTable\">\n\t<tbody>\n\t\t<tr>\n\t\t\t<td><span style=\"color: rgb(64, 224, 208);\">Arlington, TX<\/span><\/td>\n\t\t<\/tr>\n\t<\/tbody>\n<\/table>\n<br \/>\nYear in school:\n<table class=\"UserTable\">\n\t<tbody>\n\t\t<tr>\n\t\t\t<td><span style=\"color: rgb(64, 224, 208);\"><span style=\"font-family: &quot;courier new&quot;, courier, monospace;\">Sophomore<\/span><\/span><\/td>\n\t\t<\/tr>\n\t<\/tbody>\n<\/table>\n<br \/>\nUniversity:\n<table class=\"UserTable\">\n\t<tbody>\n\t\t<tr>\n\t\t\t<td><span style=\"color: rgb(64, 224, 208);\"><span style=\"font-family: &quot;courier new&quot;, courier, monospace;\">Stanford University<\/span><\/span><\/td>\n\t\t<\/tr>\n\t<\/tbody>\n<\/table>\n<br \/>\nMajor:\n<table class=\"UserTable\">\n\t<tbody>\n\t\t<tr>\n\t\t\t<td><span style=\"color: rgb(64, 224, 208);\"><span style=\"font-family: &quot;courier new&quot;, courier, monospace;\">Undecided Major<\/span><\/span><\/td>\n\t\t<\/tr>\n\t<\/tbody>\n<\/table>\n<br \/>\nFamily members:\n<table class=\"UserTable\">\n\t<tbody>\n\t\t<tr>\n\t\t\t<td><span style=\"color: rgb(64, 224, 208);\"><span style=\"font-family: &quot;courier new&quot;, courier, monospace;\">One younger sister and one older brother<\/span><\/span><\/td>\n\t\t<\/tr>\n\t<\/tbody>\n<\/table>\n<br \/>\nType of residence:\n<table class=\"UserTable\">\n\t<tbody>\n\t\t<tr>\n\t\t\t<td><span style=\"color: rgb(64, 224, 208);\"><span style=\"font-family: &quot;courier new&quot;, courier, monospace;\">A dorm on campus<\/span><\/span><\/td>\n\t\t<\/tr>\n\t<\/tbody>\n<\/table>\n<\/div>\n\n<div><br \/>\n&nbsp;<\/div>\n\n<div>When you are ready to begin, please click the arrow below.<\/div>","DefaultChoices":false,"QuestionType":"MC","Selector":"SAVR","SubSelector":"TX","Configuration":{"QuestionDescriptionOption":"UseText"},"QuestionDescription":"In the next investment scenario, your choices will be paired with the same other participant whos...","Choices":[],"ChoiceOrder":[],"Validation":{"Settings":{"ForceResponse":"OFF","ForceResponseType":"ON","Type":"None"}},"GradingData":[],"Language":[],"DisplayLogic":{"0":{"0":{"LogicType":"Question","QuestionID":"QID170","QuestionIsInLoop":"no","ChoiceLocator":"q:\/\/QID170\/DisplayableQuestion\/1","Operator":"Displayed","QuestionIDFromLocator":"QID170","LeftOperand":"q:\/\/QID170\/QuestionDisplayed","Type":"Expression","Description":"<span class=\"ConjDesc\">If<\/span> <span class=\"QuestionDesc\">During the investment scenarios, your decisions will be paired with the decisions of:\n\n\t\n\t\t\n\t\t\tSteve\n\t\t\n\t\n\n\nBelow is an image of a virtual avatar developed to look like the other Stanford student w...<\/span> <span class=\"LeftOpDesc\"><\/span> <span class=\"OpDesc\">Is Displayed<\/span> "},"Type":"If"},"Type":"BooleanExpression","inPage":false},"QuestionText_Unsafe":"<div>Today you will be completing a series of investment scenarios and your responses will be paired with the responses provided by,\n<table class=\"UserTable\">\n\t<tbody>\n\t\t<tr>\n\t\t\t<td><span style=\"color: rgb(64, 224, 208);\"><span style=\"font-family: &quot;courier new&quot;, courier, monospace;\">Steve<\/span><\/span><\/td>\n\t\t<\/tr>\n\t<\/tbody>\n<\/table>\n<\/div>\n\n<div><span style=\"color: rgb(64, 64, 64); font-family: &quot;Qualtrics Grotesque&quot;, &quot;Helvetica Neue&quot;, Helvetica, Arial, sans-serif; font-size: 15px;\">Their responses were previously recorded, so while your responses will be paired with theirs, you will not be participating in the investment decisions with them in real-time. &nbsp;<\/span><br>\n&nbsp;<\/div>\n\n<div>Name:&nbsp;<\/div>\n\n<div>\n<table class=\"UserTable\">\n\t<tbody>\n\t\t<tr>\n\t\t\t<td><span style=\"color: rgb(64, 224, 208);\"><span style=\"font-family: &quot;courier new&quot;, courier, monospace;\">Steve<\/span><\/span><\/td>\n\t\t<\/tr>\n\t<\/tbody>\n<\/table>\n<br>\nAge:\n<table class=\"UserTable\">\n\t<tbody>\n\t\t<tr>\n\t\t\t<td><span style=\"color: rgb(64, 224, 208);\"><span style=\"font-family: &quot;courier new&quot;, courier, monospace;\">20<\/span><\/span><\/td>\n\t\t<\/tr>\n\t<\/tbody>\n<\/table>\n<br>\nHometown:\n<table class=\"UserTable\">\n\t<tbody>\n\t\t<tr>\n\t\t\t<td><span style=\"color: rgb(64, 224, 208);\">Arlington, TX<\/span><\/td>\n\t\t<\/tr>\n\t<\/tbody>\n<\/table>\n<br>\nYear in school:\n<table class=\"UserTable\">\n\t<tbody>\n\t\t<tr>\n\t\t\t<td><span style=\"color: rgb(64, 224, 208);\"><span style=\"font-family: &quot;courier new&quot;, courier, monospace;\">Sophomore<\/span><\/span><\/td>\n\t\t<\/tr>\n\t<\/tbody>\n<\/table>\n<br>\nUniversity:\n<table class=\"UserTable\">\n\t<tbody>\n\t\t<tr>\n\t\t\t<td><span style=\"color: rgb(64, 224, 208);\"><span style=\"font-family: &quot;courier new&quot;, courier, monospace;\">Stanford University<\/span><\/span><\/td>\n\t\t<\/tr>\n\t<\/tbody>\n<\/table>\n<br>\nMajor:\n<table class=\"UserTable\">\n\t<tbody>\n\t\t<tr>\n\t\t\t<td><span style=\"color: rgb(64, 224, 208);\"><span style=\"font-family: &quot;courier new&quot;, courier, monospace;\">Undecided Major<\/span><\/span><\/td>\n\t\t<\/tr>\n\t<\/tbody>\n<\/table>\n<br>\nFamily members:\n<table class=\"UserTable\">\n\t<tbody>\n\t\t<tr>\n\t\t\t<td><span style=\"color: rgb(64, 224, 208);\"><span style=\"font-family: &quot;courier new&quot;, courier, monospace;\">One younger sister and one older brother<\/span><\/span><\/td>\n\t\t<\/tr>\n\t<\/tbody>\n<\/table>\n<br>\nType of residence:\n<table class=\"UserTable\">\n\t<tbody>\n\t\t<tr>\n\t\t\t<td><span style=\"color: rgb(64, 224, 208);\"><span style=\"font-family: &quot;courier new&quot;, courier, monospace;\">A dorm on campus<\/span><\/span><\/td>\n\t\t<\/tr>\n\t<\/tbody>\n<\/table>\n<\/div>\n\n<div><br>\n&nbsp;<\/div>\n\n<div>When you are ready to begin, please click the arrow below.<\/div>","DataExportTag":"Q187","QuestionID":"QID187"}},{"SurveyID":"SV_9TCpO9G4XPaKU0l","Element":"SQ","PrimaryAttribute":"QID67","SecondaryAttribute":"In the second investment scenario, there are two roles: Sender and Returner. You will play one ro...","TertiaryAttribute":null,"Payload":{"QuestionText":"<p>In the second investment scenario, there are two roles: Sender and Returner. You will play one round as the Sender and one round as the Returner. For both rounds your decision will be paired with another participant who has already completed this study. This other participant is the same participant whose decisions were paired with yours in the earlier investment decision.<\/p>\n&nbsp;\n\n<p>Because you will make a decision as both a Sender and a Returner, and because your earnings from both decisions will be added to your earnings from the previous task, it is important that you understand BOTH roles, which are described on the next page.<\/p>\n\n&nbsp;","DefaultChoices":false,"DataExportTag":"Q25","QuestionType":"DB","Selector":"TB","Configuration":{"QuestionDescriptionOption":"UseText"},"QuestionDescription":"In the second investment scenario, there are two roles: Sender and Returner. You will play one ro...","ChoiceOrder":[],"Validation":{"Settings":{"Type":"None"}},"GradingData":[],"Language":[],"QuestionID":"QID67"}},{"SurveyID":"SV_9TCpO9G4XPaKU0l","Element":"SQ","PrimaryAttribute":"QID14","SecondaryAttribute":"In the third and final investment scenario, your goal will be to keep a hoop around a moving dot...","TertiaryAttribute":null,"Payload":{"QuestionText":"<p>In the third and final investment scenario, your goal will be to keep a hoop around a moving dot for as much of 1 minutes as you can.<\/p><p><br><\/p><p>Previously, your partner did an exercise in which they moved a dot which followed their cursor on-screen for 1 minutes. &nbsp;We recorded the movements of this dot, and these exact movements will be the movements of the dot you will be attempting to keep inside of a hoop. The other participant knew that these movements would be recorded for the purposes of testing coordination with another individual, and that the rewards associated with this task would depend on how well a second participant (you) would be able to \"sync up\" with their movements, but a certain minimum amount of movement was required of them so as to not make the task too easy. The hoop will follow your cursor on the screen.<\/p><p><br><\/p>","DefaultChoices":false,"DataExportTag":"Q14","QuestionType":"DB","Selector":"TB","Configuration":{"QuestionDescriptionOption":"UseText"},"QuestionDescription":"In the third and final investment scenario, your goal will be to keep a hoop around a moving dot...","ChoiceOrder":[],"Validation":{"Settings":{"Type":"None"}},"GradingData":[],"Language":[],"QuestionID":"QID14"}},{"SurveyID":"SV_9TCpO9G4XPaKU0l","Element":"SQ","PrimaryAttribute":"QID75","SecondaryAttribute":"In the virtual environment, how much did you feel that the avatar's body was your body?","TertiaryAttribute":null,"Payload":{"QuestionText":"In the virtual environment, how much did you feel that the avatar's body was your body?","DefaultChoices":false,"QuestionType":"MC","Selector":"SAHR","SubSelector":"TX","Configuration":{"QuestionDescriptionOption":"UseText","LabelPosition":"BELOW"},"QuestionDescription":"In the virtual environment, how much did you feel that the avatar's body was your body?","Choices":{"1":{"Display":"Not at all (0)"},"2":{"Display":"1"},"3":{"Display":"2"},"4":{"Display":"3"},"5":{"Display":"4"},"6":{"Display":"5"},"7":{"Display":"6"},"8":{"Display":"7"},"9":{"Display":"8"},"10":{"Display":"9"},"11":{"Display":"Very Much (10)"}},"ChoiceOrder":[1,2,3,4,5,"6","7","8","9","10","11"],"Validation":{"Settings":{"ForceResponse":"ON","ForceResponseType":"ON","Type":"None"}},"GradingData":[],"Language":[],"QuestionText_Unsafe":"<strong>In the dorm room, how much did you feel that the avatar's body was your body?<\/strong>","DataExportTag":"Q75","QuestionID":"QID75"}},{"SurveyID":"SV_9TCpO9G4XPaKU0l","Element":"SQ","PrimaryAttribute":"QID76","SecondaryAttribute":"In the virtual environment, how strong was the feeling that the avatar's body movements were your...","TertiaryAttribute":null,"Payload":{"QuestionText":"In the virtual environment, how strong was the feeling that the avatar's body movements were your body movements?","DefaultChoices":false,"QuestionType":"MC","Selector":"SAHR","SubSelector":"TX","Configuration":{"QuestionDescriptionOption":"UseText","LabelPosition":"BELOW"},"QuestionDescription":"In the virtual environment, how strong was the feeling that the avatar's body movements were your...","Choices":{"1":{"Display":"Not at all (0)"},"2":{"Display":"1"},"3":{"Display":"2"},"4":{"Display":"3"},"5":{"Display":"4"},"6":{"Display":"5"},"7":{"Display":"6"},"8":{"Display":"7"},"9":{"Display":"8"},"10":{"Display":"9"},"11":{"Display":"Very Much (10)"}},"ChoiceOrder":[1,2,3,4,5,"6","7","8","9","10","11"],"Validation":{"Settings":{"ForceResponse":"ON","ForceResponseType":"ON","Type":"None"}},"GradingData":[],"Language":[],"QuestionText_Unsafe":"<strong>In the dorm room, how strong was the feeling that the avatar's body movements your body movements?<\/strong>","DataExportTag":"Q76","QuestionID":"QID76"}},{"SurveyID":"SV_9TCpO9G4XPaKU0l","Element":"SQ","PrimaryAttribute":"QID12","SecondaryAttribute":"In today's study, you will take part in a series of \"investment scenarios.\" Your earnings in toda...","TertiaryAttribute":null,"Payload":{"QuestionText":"<p>In today's study, you will take part in a series of \"investment scenarios.\" Your earnings in today's study for these scenarios will partly depend on how well you understand the instructions. <strong>Therefore, please read all instructions and examples carefully<\/strong>.&nbsp;<\/p>\n\n<p>&nbsp;<\/p>\n\n<p>In completing these \"investment scenarios\", <b>your choices will be paired with the choices of another Stanford student who has previously completed this study.<\/b><\/p>\n\n<p>&nbsp;<\/p>\n\n<p>Points earned in each \u201cinvestment scenario\u201d will be translated into dollars at the end of the study. <strong>So, the more points you earn, the more money you will receive. Specifically, each point you earn is worth $0.50. Put differently, every 2 points you earn will translate into one dollar of earnings.<\/strong><\/p>\n\n<p>&nbsp;<\/p>\n\n<p>Make sure you have carefully read and understand the instructions before going to the next screen, as <strong>you won't be able to return to this screen<\/strong>. If you have any questions about the instructions, you may exit the survey room to ask a research assistant.<\/p>\n\n<p>&nbsp;<\/p>\n\n<p>&nbsp;<\/p>\n\n<p>If you understand the instructions, click \"&gt;&gt;\"<\/p>","DefaultChoices":false,"DataExportTag":"Q12","QuestionType":"DB","Selector":"TB","Configuration":{"QuestionDescriptionOption":"UseText"},"QuestionDescription":"In today's study, you will take part in a series of \"investment scenarios.\" Your earnings in toda...","ChoiceOrder":[],"Validation":{"Settings":{"Type":"None"}},"GradingData":[],"Language":[],"QuestionID":"QID12"}},{"SurveyID":"SV_9TCpO9G4XPaKU0l","Element":"SQ","PrimaryAttribute":"QID42","SecondaryAttribute":"Now that you have finished reading the directions, please answer the next few questions to make s...","TertiaryAttribute":null,"Payload":{"QuestionText":"Now that you have finished reading the directions, please answer the next few questions to make sure you understand how the game you will be playing works. &nbsp;Thank you!","DefaultChoices":false,"DataExportTag":"Q42","QuestionType":"DB","Selector":"TB","Configuration":{"QuestionDescriptionOption":"UseText"},"QuestionDescription":"Now that you have finished reading the directions, please answer the next few questions to make s...","ChoiceOrder":[],"Validation":{"Settings":{"Type":"None"}},"GradingData":[],"Language":[],"QuestionID":"QID42"}},{"SurveyID":"SV_9TCpO9G4XPaKU0l","Element":"SQ","PrimaryAttribute":"QID120","SecondaryAttribute":"On the next page, there will be some information regarding the other Stanford student your answer...","TertiaryAttribute":null,"Payload":{"QuestionText":"On the next page, there will be some information regarding the other Stanford student your answers will be paired with. They have completed this study previously.","DefaultChoices":false,"DataExportTag":"C1","QuestionType":"DB","Selector":"TB","Configuration":{"QuestionDescriptionOption":"UseText"},"QuestionDescription":"On the next page, there will be some information regarding the other Stanford student your answer...","ChoiceOrder":[],"Validation":{"Settings":{"Type":"None"}},"GradingData":[],"Language":[],"QuestionID":"QID120","DisplayLogic":{"0":{"0":{"LogicType":"Question","QuestionID":"QID107","QuestionIsInLoop":"no","ChoiceLocator":"q:\/\/QID107\/SelectableChoice\/1","Operator":"Selected","QuestionIDFromLocator":"QID107","LeftOperand":"q:\/\/QID107\/SelectableChoice\/1","Type":"Expression","Description":"<span class=\"ConjDesc\">If<\/span> <span class=\"QuestionDesc\">Please select which avatar will be embodied during this session:<\/span> <span class=\"LeftOpDesc\">None<\/span> <span class=\"OpDesc\">Is Selected<\/span> "},"Type":"If"},"Type":"BooleanExpression","inPage":false}}},{"SurveyID":"SV_9TCpO9G4XPaKU0l","Element":"SQ","PrimaryAttribute":"QID188","SecondaryAttribute":"On the next page, there will be some information regarding the other Stanford student your answer...","TertiaryAttribute":null,"Payload":{"QuestionText":"On the next page, there will be some information regarding the other Stanford student your answers will be paired with, who is the person who you \"walked in the shoes of\" in the virtual reality portion of the study. They have completed this study previously.","DefaultChoices":false,"DataExportTag":"C3","QuestionType":"DB","Selector":"TB","Configuration":{"QuestionDescriptionOption":"UseText"},"QuestionDescription":"On the next page, there will be some information regarding the other Stanford student your answer...","ChoiceOrder":[],"Validation":{"Settings":{"Type":"None"}},"GradingData":[],"Language":[],"QuestionID":"QID188","DisplayLogic":{"0":{"0":{"LogicType":"Question","QuestionID":"QID107","QuestionIsInLoop":"no","ChoiceLocator":"q:\/\/QID107\/SelectableChoice\/1","Operator":"NotSelected","QuestionIDFromLocator":"QID107","LeftOperand":"q:\/\/QID107\/SelectableChoice\/1","Type":"Expression","Description":"<span class=\"ConjDesc\">If<\/span> <span class=\"QuestionDesc\">Please select which avatar will be embodied during this session:<\/span> <span class=\"LeftOpDesc\">None<\/span> <span class=\"OpDesc\">Is Not Selected<\/span> "},"Type":"If"},"Type":"BooleanExpression","inPage":false}}},{"SurveyID":"SV_9TCpO9G4XPaKU0l","Element":"SQ","PrimaryAttribute":"QID189","SecondaryAttribute":"On the next page, there will be some information regarding the other Stanford student your answer...","TertiaryAttribute":null,"Payload":{"QuestionText":"On the next page, there will be some information regarding the other Stanford student your answers will be paired with. To be clear, this is a DIFFERENT PERSON than who you \"walked in the shoes of\" in the virtual reality portion of the study. They have completed this study previously.","DefaultChoices":false,"DataExportTag":"C2","QuestionType":"DB","Selector":"TB","Configuration":{"QuestionDescriptionOption":"UseText"},"QuestionDescription":"On the next page, there will be some information regarding the other Stanford student your answer...","ChoiceOrder":[],"Validation":{"Settings":{"Type":"None"}},"GradingData":[],"Language":[],"QuestionID":"QID189","DisplayLogic":{"0":{"0":{"LogicType":"Question","QuestionID":"QID107","QuestionIsInLoop":"no","ChoiceLocator":"q:\/\/QID107\/SelectableChoice\/1","Operator":"NotSelected","QuestionIDFromLocator":"QID107","LeftOperand":"q:\/\/QID107\/SelectableChoice\/1","Type":"Expression","Description":"<span class=\"ConjDesc\">If<\/span> <span class=\"QuestionDesc\">Please select which avatar will be embodied during this session:<\/span> <span class=\"LeftOpDesc\">None<\/span> <span class=\"OpDesc\">Is Not Selected<\/span> "},"Type":"If"},"Type":"BooleanExpression","inPage":false}}},{"SurveyID":"SV_9TCpO9G4XPaKU0l","Element":"SQ","PrimaryAttribute":"QID116","SecondaryAttribute":"Please enter Participant ID Number:","TertiaryAttribute":null,"Payload":{"QuestionText":"Please enter Participant ID Number:","DefaultChoices":false,"DataExportTag":"Q74","QuestionType":"TE","Selector":"SL","Configuration":{"QuestionDescriptionOption":"UseText"},"QuestionDescription":"Please enter Participant ID Number:","Validation":{"Settings":{"ForceResponse":"OFF","ForceResponseType":"ON","Type":"None"}},"GradingData":[],"Language":[],"QuestionID":"QID116"}},{"SurveyID":"SV_9TCpO9G4XPaKU0l","Element":"SQ","PrimaryAttribute":"QID104","SecondaryAttribute":"Please indicate the extent to which you agree with these statements upon learning about the\u00a0parti..","TertiaryAttribute":null,"Payload":{"QuestionText":"<span style=\"font-family: wf_segoe-ui_normal, &quot;Segoe UI&quot;, &quot;Segoe WP&quot;, Tahoma, Arial, sans-serif;\">Please indicate the extent to which you agree with these statements upon learning about the&nbsp;<\/span><span style=\"font-family: wf_segoe-ui_normal, &quot;Segoe UI&quot;, &quot;Segoe WP&quot;, Tahoma, Arial, sans-serif;\">participant with whom your responses will be paired for the investment scenario portion of this study.<\/span>","DefaultChoices":false,"DataExportTag":"Q62","QuestionType":"Slider","Selector":"HSLIDER","Configuration":{"QuestionDescriptionOption":"UseText","CSSliderMin":0,"CSSliderMax":10,"GridLines":10,"SnapToGrid":false,"NumDecimals":"0","ShowValue":true,"CustomStart":true,"NotApplicable":false,"MobileFirst":true,"SliderStartPositions":{"1":0.5011655011655,"2":0.5011655011655,"3":0.5011655011655}},"QuestionDescription":"Please indicate the extent to which you agree with these statements upon learning about the\u00a0parti...","Choices":{"1":{"Display":"I am making an effort to see the world through their eyes"},"2":{"Display":"I am imagining how they are feeling"},"3":{"Display":"I am seeking to understand their viewpoint"}},"ChoiceOrder":["1","2","3"],"Validation":{"Settings":{"ForceResponse":"ON","ForceResponseType":"ON","Type":"None"}},"GradingData":[],"Language":[],"Labels":{"1":{"Display":"Not at all"},"2":{"Display":"Extremely"}},"QuestionID":"QID104"}},{"SurveyID":"SV_9TCpO9G4XPaKU0l","Element":"SQ","PrimaryAttribute":"QID71","SecondaryAttribute":"Please indicate the extent to which you feel each of the following emotions upon learning about t...","TertiaryAttribute":null,"Payload":{"QuestionText":"<span style=\"font-family: wf_segoe-ui_normal, &quot;Segoe UI&quot;, &quot;Segoe WP&quot;, Tahoma, Arial, sans-serif;\">Please indicate the extent to which you feel each of the following emotions upon learning about the participant with whom your responses will be paired for the investment scenario portion of this study.<\/span>","DefaultChoices":false,"DataExportTag":"Q29","QuestionID":"QID71","QuestionType":"Slider","Selector":"HSLIDER","Configuration":{"QuestionDescriptionOption":"UseText","CSSliderMin":0,"CSSliderMax":10,"GridLines":10,"SnapToGrid":false,"NumDecimals":"0","ShowValue":true,"CustomStart":true,"NotApplicable":false,"MobileFirst":true,"SliderStartPositions":{"1":0.5011655011655,"2":0.5011655011655,"3":0.5011655011655,"4":0.5011655011655}},"QuestionDescription":"Please indicate the extent to which you feel each of the following emotions upon learning about t...","Choices":{"1":{"Display":"Compassionate"},"2":{"Display":"Sad"},"3":{"Display":"Sympathetic"},"4":{"Display":"Heavy-hearted"}},"ChoiceOrder":["1","2","3","4"],"Validation":{"Settings":{"ForceResponse":"ON","ForceResponseType":"ON","Type":"None"}},"GradingData":[],"Language":[],"Labels":{"1":{"Display":"Not at all"},"2":{"Display":"Extremely"}}}},{"SurveyID":"SV_9TCpO9G4XPaKU0l","Element":"SQ","PrimaryAttribute":"QID86","SecondaryAttribute":"Please indicate which image above best corresponds to the relationship between you and your avata...","TertiaryAttribute":null,"Payload":{"QuestionText":"Please indicate which image above best corresponds to the relationship between you and your avatar (Select One).","DefaultChoices":false,"QuestionType":"MC","Selector":"SAHR","SubSelector":"TX","Configuration":{"QuestionDescriptionOption":"UseText","LabelPosition":"BELOW"},"QuestionDescription":"Please indicate which image above best corresponds to the relationship between you and your avata...","Choices":{"1":{"Display":"A"},"2":{"Display":"B"},"3":{"Display":"C"},"4":{"Display":"D"},"5":{"Display":"E"},"6":{"Display":"F"},"7":{"Display":"G"}},"ChoiceOrder":[1,2,3,4,5,6,7],"Validation":{"Settings":{"ForceResponse":"ON","ForceResponseType":"ON","Type":"None"}},"GradingData":[],"Language":[],"QuestionText_Unsafe":"Please indicate which image above best corresponds to the relationship between you and your avatar (Select One).","DataExportTag":"Q86","QuestionID":"QID86"}},{"SurveyID":"SV_9TCpO9G4XPaKU0l","Element":"SQ","PrimaryAttribute":"QID164","SecondaryAttribute":"Please remember that during the investment scenarios, your decisions will be paired with the deci...","TertiaryAttribute":null,"Payload":{"QuestionText":"Please remember that during the investment scenarios, your decisions will be paired with the decisions of:\n<table border=\"1\" cellpadding=\"1\" cellspacing=\"1\" style=\"width: 5px;\">\n\t<tbody>\n\t\t<tr>\n\t\t\t<td><span style=\"font-family:courier new,courier,monospace;\"><span style=\"color:#00FFFF;\">Steve<\/span><\/span><\/td>\n\t\t<\/tr>\n\t<\/tbody>\n<\/table>\n<br \/>\n<br \/>\nRemember that this is the individual whom the avatar you embodied during your virtual reality experience was based off of","DefaultChoices":false,"DataExportTag":"Q122","QuestionType":"DB","Selector":"GRB","SubSelector":"WTXB","Configuration":{"QuestionDescriptionOption":"UseText"},"QuestionDescription":"Please remember that during the investment scenarios, your decisions will be paired with the deci...","DisplayLogic":{"0":{"0":{"LogicType":"Question","QuestionID":"QID107","QuestionIsInLoop":"no","ChoiceLocator":"q:\/\/QID107\/SelectableChoice\/3","Operator":"Selected","QuestionIDFromLocator":"QID107","LeftOperand":"q:\/\/QID107\/SelectableChoice\/3","Type":"Expression","Description":"<span class=\"ConjDesc\">If<\/span> <span class=\"QuestionDesc\">Please select which avatar will be embodied during this session:<\/span> <span class=\"LeftOpDesc\">James<\/span> <span class=\"OpDesc\">Is Selected<\/span> "},"Type":"If"},"Type":"BooleanExpression","inPage":false},"ChoiceOrder":[],"Validation":{"Settings":{"Type":"None"}},"GradingData":[],"Language":[],"Graphics":"IM_0pqPnskRJfNm0y9","GraphicsDescription":"Please remember you will be negotiating with James, the avatar you embodied during your virtual reality experience.","QuestionID":"QID164"}},{"SurveyID":"SV_9TCpO9G4XPaKU0l","Element":"SQ","PrimaryAttribute":"QID165","SecondaryAttribute":"Please remember that during the investment scenarios, your decisions will be paired with the deci...","TertiaryAttribute":null,"Payload":{"QuestionText":"Please remember that during the investment scenarios, your decisions will be paired with the decisions of:\n<table border=\"1\" cellpadding=\"1\" cellspacing=\"1\" style=\"width: 5px;\">\n\t<tbody>\n\t\t<tr>\n\t\t\t<td><span style=\"font-family:courier new,courier,monospace;\"><span style=\"color:#00FFFF;\">James<\/span><\/span><\/td>\n\t\t<\/tr>\n\t<\/tbody>\n<\/table>\n<br \/>\n<br \/>\nRemember that this is NOT the individual whom the avatar you embodied during your virtual reality experience was based off of, it is a completely different individual. Here is a picture of the avatar based off of this other individual:","DefaultChoices":false,"DataExportTag":"Q123","QuestionType":"DB","Selector":"GRB","SubSelector":"WTXB","Configuration":{"QuestionDescriptionOption":"UseText"},"QuestionDescription":"Please remember that during the investment scenarios, your decisions will be paired with the deci...","DisplayLogic":{"0":{"0":{"LogicType":"Question","QuestionID":"QID107","QuestionIsInLoop":"no","ChoiceLocator":"q:\/\/QID107\/SelectableChoice\/3","Operator":"Selected","QuestionIDFromLocator":"QID107","LeftOperand":"q:\/\/QID107\/SelectableChoice\/3","Type":"Expression","Description":"<span class=\"ConjDesc\">If<\/span> <span class=\"QuestionDesc\">Please select which avatar will be embodied during this session:<\/span> <span class=\"LeftOpDesc\">James<\/span> <span class=\"OpDesc\">Is Selected<\/span> "},"Type":"If"},"Type":"BooleanExpression","inPage":false},"ChoiceOrder":[],"Validation":{"Settings":{"Type":"None"}},"GradingData":[],"Language":[],"Graphics":"IM_0pqPnskRJfNm0y9","GraphicsDescription":"Please remember you will be negotiating with James, the avatar you embodied during your virtual reality experience.","QuestionID":"QID165"}},{"SurveyID":"SV_9TCpO9G4XPaKU0l","Element":"SQ","PrimaryAttribute":"QID166","SecondaryAttribute":"Please remember that during the investment scenarios, your decisions will be paired with the deci...","TertiaryAttribute":null,"Payload":{"QuestionText":"Please remember that during the investment scenarios, your decisions will be paired with the decisions of:\n<table class=\"UserTable\">\n\t<tbody>\n\t\t<tr>\n\t\t\t<td><span style=\"font-family:courier new,courier,monospace;\"><span style=\"color:#00FFFF;\">Steve<\/span><\/span><\/td>\n\t\t<\/tr>\n\t<\/tbody>\n<\/table>\n<br \/>\n<br \/>\n<span style=\"font-family: sans-serif, Arial, Verdana, &quot;Trebuchet MS&quot;; font-size: 13px;\">Remember that this is NOT the individual whom the avatar you embodied during your virtual reality experience was based off of, it is a completely different individual. Here is a picture of the avatar based off of this other individual:<\/span><br \/>\n<br \/>\n<img src=\"https:\/\/stanforduniversity.qualtrics.com\/CP\/Graphic.php?IM=IM_exP2q9Vky1aFivj\" style=\"width: 218px; height: 313px;\" \/>","DefaultChoices":false,"DataExportTag":"C2S","QuestionType":"DB","Selector":"TB","Configuration":{"QuestionDescriptionOption":"UseText"},"QuestionDescription":"Please remember that during the investment scenarios, your decisions will be paired with the deci...","ChoiceOrder":[],"Validation":{"Settings":{"Type":"None"}},"GradingData":[],"Language":[],"Graphics":"IM_0pqPnskRJfNm0y9","GraphicsDescription":"Please remember you will be negotiating with James, the avatar you embodied during your virtual reality experience.","QuestionID":"QID166","DisplayLogic":{"0":{"0":{"LogicType":"Question","QuestionID":"QID107","QuestionIsInLoop":"no","ChoiceLocator":"q:\/\/QID107\/SelectableChoice\/3","Operator":"Selected","QuestionIDFromLocator":"QID107","LeftOperand":"q:\/\/QID107\/SelectableChoice\/3","Type":"Expression","Description":"<span class=\"ConjDesc\">If<\/span> <span class=\"QuestionDesc\">Please select which avatar will be embodied during this session:<\/span> <span class=\"LeftOpDesc\">James<\/span> <span class=\"OpDesc\">Is Selected<\/span> "},"Type":"If"},"Type":"BooleanExpression","inPage":false}}},{"SurveyID":"SV_9TCpO9G4XPaKU0l","Element":"SQ","PrimaryAttribute":"QID167","SecondaryAttribute":"Please remember that during the investment scenarios, your decisions will be paired with the deci...","TertiaryAttribute":null,"Payload":{"QuestionText":"Please remember that during the investment scenarios, your decisions will be paired with the decisions of:\n<table border=\"1\" cellpadding=\"1\" cellspacing=\"1\" style=\"width: 5px;\">\n\t<tbody>\n\t\t<tr>\n\t\t\t<td><span style=\"font-family:courier new,courier,monospace;\"><span style=\"color:#00FFFF;\">Steve<\/span><\/span><\/td>\n\t\t<\/tr>\n\t<\/tbody>\n<\/table>\n<br \/>\n<br \/>\nRemember that this is the individual whom the avatar you embodied during your virtual reality experience was based off of. To remind you, here is an image of the avatar you embodied:","DefaultChoices":false,"QuestionType":"DB","Selector":"GRB","SubSelector":"WTXB","Configuration":{"QuestionDescriptionOption":"UseText"},"QuestionDescription":"Please remember that during the investment scenarios, your decisions will be paired with the deci...","ChoiceOrder":[],"Validation":{"Settings":{"Type":"None"}},"GradingData":[],"Language":[],"Graphics":"IM_exP2q9Vky1aFivj","GraphicsDescription":"Stevemirror survey","QuestionText_Unsafe":"Please remember that during the investment scenarios, your decisions will be paired with the decisions of:\n<table border=\"1\" cellpadding=\"1\" cellspacing=\"1\" style=\"width: 5px;\">\n\t<tbody>\n\t\t<tr>\n\t\t\t<td><span style=\"font-family:courier new,courier,monospace;\"><span style=\"color:#00FFFF;\">James<\/span><\/span><\/td>\n\t\t<\/tr>\n\t<\/tbody>\n<\/table>\n<br \/>\n<br \/>\nRemember that this is the individual whom the avatar you embodied during your virtual reality experience was based off of","DataExportTag":"C3S","QuestionID":"QID167","DisplayLogic":{"0":{"0":{"LogicType":"Question","QuestionID":"QID107","QuestionIsInLoop":"no","ChoiceLocator":"q:\/\/QID107\/SelectableChoice\/2","Operator":"Selected","QuestionIDFromLocator":"QID107","LeftOperand":"q:\/\/QID107\/SelectableChoice\/2","Type":"Expression","Description":"<span class=\"ConjDesc\">If<\/span> <span class=\"QuestionDesc\">Please select which avatar will be embodied during this session:<\/span> <span class=\"LeftOpDesc\">Steve<\/span> <span class=\"OpDesc\">Is Selected<\/span> "},"Type":"If"},"Type":"BooleanExpression","inPage":false}}},{"SurveyID":"SV_9TCpO9G4XPaKU0l","Element":"SQ","PrimaryAttribute":"QID168","SecondaryAttribute":"Please remember that during the investment scenarios, your decisions will be paired with the deci...","TertiaryAttribute":null,"Payload":{"QuestionText":"Please remember that during the investment scenarios, your decisions will be paired with the decisions of:\n<table class=\"UserTable\">\n\t<tbody>\n\t\t<tr>\n\t\t\t<td><span style=\"font-family:courier new,courier,monospace;\"><span style=\"color:#00FFFF;\">James<\/span><\/span><\/td>\n\t\t<\/tr>\n\t<\/tbody>\n<\/table>\n<br \/>\n<br \/>\n<span style=\"font-family: sans-serif, Arial, Verdana, &quot;Trebuchet MS&quot;; font-size: 13px;\">Remember that this is NOT the individual whom the avatar you embodied during your virtual reality experience was based off of, it is a completely different individual. Here is a picture of the avatar based off of this other individual:<\/span><br \/>\n<br \/>\n<img src=\"https:\/\/stanforduniversity.qualtrics.com\/CP\/Graphic.php?IM=IM_0pqPnskRJfNm0y9\" style=\"width: 357px; height: 376px;\" \/>","DefaultChoices":false,"QuestionType":"DB","Selector":"TB","Configuration":{"QuestionDescriptionOption":"UseText"},"QuestionDescription":"Please remember that during the investment scenarios, your decisions will be paired with the deci...","ChoiceOrder":[],"Validation":{"Settings":{"Type":"None"}},"GradingData":[],"Language":[],"Graphics":"IM_exP2q9Vky1aFivj","GraphicsDescription":"Stevemirror survey","QuestionText_Unsafe":"Please remember that during the investment scenarios, your decisions will be paired with the decisions of:\n<table class=\"UserTable\">\n\t<tbody>\n\t\t<tr>\n\t\t\t<td><span style=\"font-family:courier new,courier,monospace;\"><span style=\"color:#00FFFF;\">Steve<\/span><\/span><\/td>\n\t\t<\/tr>\n\t<\/tbody>\n<\/table>\n<br \/>\n<br \/>\n<span style=\"color: rgb(51, 51, 51); font-family: sans-serif, Arial, Verdana, &quot;Trebuchet MS&quot;; font-size: 13px;\">Remember that this is NOT the individual whom the avatar you embodied during your virtual reality experience was based off of, it is a completely different individual. Here is a picture of the avatar based off of this other individual:<\/span>","DataExportTag":"C2J","QuestionID":"QID168","DisplayLogic":{"0":{"0":{"LogicType":"Question","QuestionID":"QID107","QuestionIsInLoop":"no","ChoiceLocator":"q:\/\/QID107\/SelectableChoice\/2","Operator":"Selected","QuestionIDFromLocator":"QID107","LeftOperand":"q:\/\/QID107\/SelectableChoice\/2","Type":"Expression","Description":"<span class=\"ConjDesc\">If<\/span> <span class=\"QuestionDesc\">Please select which avatar will be embodied during this session:<\/span> <span class=\"LeftOpDesc\">Steve<\/span> <span class=\"OpDesc\">Is Selected<\/span> "},"Type":"If"},"Type":"BooleanExpression","inPage":false}}},{"SurveyID":"SV_9TCpO9G4XPaKU0l","Element":"SQ","PrimaryAttribute":"QID190","SecondaryAttribute":"Please remember that during the investment scenarios, your decisions will be paired with the deci...","TertiaryAttribute":null,"Payload":{"QuestionText":"Please remember that during the investment scenarios, your decisions will be paired with the decisions of:\n<table border=\"1\" cellpadding=\"1\" cellspacing=\"1\" style=\"width: 5px;\">\n\t<tbody>\n\t\t<tr>\n\t\t\t<td><span style=\"font-family:courier new,courier,monospace;\"><span style=\"color:#00FFFF;\">Steve<\/span><\/span><\/td>\n\t\t<\/tr>\n\t<\/tbody>\n<\/table>\n<br \/>\n<br \/>\nRemember that this is the individual whom the avatar you embodied during your virtual reality experience was based off of. To remind you, here is an image of the avatar you embodied:","DefaultChoices":false,"DataExportTag":"Q84","QuestionType":"DB","Selector":"GRB","SubSelector":"WTXB","Configuration":{"QuestionDescriptionOption":"UseText"},"QuestionDescription":"Please remember that during the investment scenarios, your decisions will be paired with the deci...","ChoiceOrder":[],"Validation":{"Settings":{"Type":"None"}},"GradingData":[],"Language":[],"Graphics":"IM_0pqPnskRJfNm0y9","GraphicsDescription":"Please remember you will be negotiating with James, the avatar you embodied during your virtual reality experience.","QuestionID":"QID190"}},{"SurveyID":"SV_9TCpO9G4XPaKU0l","Element":"SQ","PrimaryAttribute":"QID107","SecondaryAttribute":"Please select which avatar will be embodied during this session:","TertiaryAttribute":null,"Payload":{"QuestionText":"Please select which avatar will be embodied during this session:","DefaultChoices":false,"DataExportTag":"Q64","QuestionType":"MC","Selector":"SAVR","SubSelector":"TX","Configuration":{"QuestionDescriptionOption":"UseText"},"QuestionDescription":"Please select which avatar will be embodied during this session:","Choices":{"1":{"Display":"None"},"2":{"Display":"Steve"},"3":{"Display":"James"}},"ChoiceOrder":["1","2","3"],"Validation":{"Settings":{"ForceResponse":"ON","ForceResponseType":"ON","Type":"None"}},"GradingData":[],"Language":[],"QuestionID":"QID107"}},{"SurveyID":"SV_9TCpO9G4XPaKU0l","Element":"SQ","PrimaryAttribute":"QID191","SecondaryAttribute":"Please write any other thoughts and\/or feedback you have had about the study.","TertiaryAttribute":null,"Payload":{"QuestionText":"Please write any other thoughts and\/or feedback you have had about the study.","DefaultChoices":false,"DataExportTag":"Q85","QuestionType":"TE","Selector":"ESTB","Configuration":{"QuestionDescriptionOption":"UseText","InputWidth":674,"InputHeight":280},"QuestionDescription":"Please write any other thoughts and\/or feedback you have had about the study.","Validation":{"Settings":{"ForceResponse":"OFF","ForceResponseType":"ON","Type":"None"}},"GradingData":[],"Language":[],"QuestionID":"QID191"}},{"SurveyID":"SV_9TCpO9G4XPaKU0l","Element":"SQ","PrimaryAttribute":"QID118","SecondaryAttribute":"So that you can get used to moving the hoop around the screen, the next page will be a fifteen-se...","TertiaryAttribute":null,"Payload":{"QuestionText":"<p>So that you can get used to moving the hoop around the screen, the next page will be a fifteen-second practice session in which you will be moving the same hoop you will use on the actual task. The hoop will move in response to your cursor the exact same way in the practice session and in the actual task.<\/p><p><br><\/p><p>As soon as you move to the next screen, the practice session will start. After the practice session, there will be an intermediate page, and the next page will be the actual task.<\/p><div><br><\/div>","DefaultChoices":false,"DataExportTag":"Q76","QuestionID":"QID118","QuestionType":"DB","Selector":"TB","Configuration":{"QuestionDescriptionOption":"UseText"},"QuestionDescription":"So that you can get used to moving the hoop around the screen, the next page will be a fifteen-se...","ChoiceOrder":[],"Validation":{"Settings":{"Type":"None"}},"GradingData":[],"Language":[]}},{"SurveyID":"SV_9TCpO9G4XPaKU0l","Element":"SQ","PrimaryAttribute":"QID194","SecondaryAttribute":"Sometimes after ","TertiaryAttribute":null,"Payload":{"QuestionText":"Sometimes after&nbsp;","DataExportTag":"Q88","QuestionType":"MC","Selector":"SAVR","SubSelector":"TX","Configuration":{"QuestionDescriptionOption":"UseText"},"QuestionDescription":"Sometimes after ","Choices":{"1":{"Display":"Click to write Choice 1"},"2":{"Display":"Click to write Choice 2"},"3":{"Display":"Click to write Choice 3"}},"ChoiceOrder":["1","2","3"],"Validation":{"Settings":{"ForceResponse":"OFF","ForceResponseType":"ON","Type":"None"}},"Language":[],"QuestionID":"QID194"}},{"SurveyID":"SV_9TCpO9G4XPaKU0l","Element":"SQ","PrimaryAttribute":"QID200","SecondaryAttribute":"Sometimes after experiments where two individuals interact we exchange the contact information of...","TertiaryAttribute":null,"Payload":{"QuestionText":"Sometimes after experiments where two individuals interact we exchange the contact information of the individuals who interacted. Would you like for us to share your email address with the following individual?\n<table border=\"1\" cellpadding=\"1\" cellspacing=\"1\" style=\"width: 5px;\">\n\t<tbody>\n\t\t<tr>\n\t\t\t<td><span style=\"color:#40E0D0;\">James<\/span><\/td>\n\t\t<\/tr>\n\t<\/tbody>\n<\/table>\n\n<div>&nbsp;<\/div>","DataExportTag":"Q94","QuestionType":"MC","Selector":"SAVR","SubSelector":"TX","Configuration":{"QuestionDescriptionOption":"UseText"},"QuestionDescription":"Sometimes after experiments where two individuals interact we exchange the contact information of...","Choices":{"1":{"Display":"Yes"},"3":{"Display":"No"}},"ChoiceOrder":["1","3"],"Validation":{"Settings":{"ForceResponse":"OFF","ForceResponseType":"ON","Type":"None"}},"Language":[],"QuestionID":"QID200","DisplayLogic":{"0":{"0":{"LogicType":"Question","QuestionID":"QID167","QuestionIsInLoop":"no","ChoiceLocator":"q:\/\/QID167\/DisplayableQuestion\/1","Operator":"NotDisplayed","QuestionIDFromLocator":"QID167","LeftOperand":"q:\/\/QID167\/QuestionDisplayed","Type":"Expression","Description":"<span class=\"ConjDesc\">If<\/span> <span class=\"QuestionDesc\">Please remember that during the investment scenarios, your decisions will be paired with the deci...<\/span> <span class=\"LeftOpDesc\"><\/span> <span class=\"OpDesc\">Is Not Displayed<\/span> "},"1":{"LogicType":"Question","QuestionID":"QID170","QuestionIsInLoop":"no","ChoiceLocator":"q:\/\/QID170\/DisplayableQuestion\/1","Operator":"NotDisplayed","QuestionIDFromLocator":"QID170","LeftOperand":"q:\/\/QID170\/QuestionDisplayed","Type":"Expression","Description":"<span class=\"ConjDesc\">And<\/span> <span class=\"QuestionDesc\">During the investment scenarios, your decisions will be paired with the decisions of: Steve Below...<\/span> <span class=\"LeftOpDesc\"><\/span> <span class=\"OpDesc\">Is Not Displayed<\/span> ","Conjuction":"And"},"Type":"If"},"Type":"BooleanExpression","inPage":false}}},{"SurveyID":"SV_9TCpO9G4XPaKU0l","Element":"SQ","PrimaryAttribute":"QID201","SecondaryAttribute":"Sometimes after experiments where two individuals interact we exchange the contact information of...","TertiaryAttribute":null,"Payload":{"QuestionText":"Sometimes after experiments where two individuals interact we exchange the contact information of the individuals who interacted. Would you like for us to share your email address with the following individual?\n<table border=\"1\" cellpadding=\"1\" cellspacing=\"1\" style=\"width: 5px;\">\n\t<tbody>\n\t\t<tr>\n\t\t\t<td><span style=\"color:#40E0D0;\">Steve<\/span><\/td>\n\t\t<\/tr>\n\t<\/tbody>\n<\/table>\n\n<div>&nbsp;<\/div>","DataExportTag":"Q95","QuestionType":"MC","Selector":"SAVR","SubSelector":"TX","Configuration":{"QuestionDescriptionOption":"UseText"},"QuestionDescription":"Sometimes after experiments where two individuals interact we exchange the contact information of...","Choices":{"1":{"Display":"Yes"},"3":{"Display":"No"}},"ChoiceOrder":["1","3"],"Validation":{"Settings":{"ForceResponse":"OFF","ForceResponseType":"ON","Type":"None"}},"Language":[],"QuestionID":"QID201","DisplayLogic":{"0":{"0":{"LogicType":"Question","QuestionID":"QID139","QuestionIsInLoop":"no","ChoiceLocator":"q:\/\/QID139\/DisplayableQuestion\/1","Operator":"NotDisplayed","QuestionIDFromLocator":"QID139","LeftOperand":"q:\/\/QID139\/QuestionDisplayed","Type":"Expression","Description":"<span class=\"ConjDesc\">If<\/span> <span class=\"QuestionDesc\">During the investment scenarios, your decisions will be paired with the decisions of: James Remem...<\/span> <span class=\"LeftOpDesc\"><\/span> <span class=\"OpDesc\">Is Not Displayed<\/span> "},"1":{"LogicType":"Question","QuestionID":"QID169","QuestionIsInLoop":"no","ChoiceLocator":"q:\/\/QID169\/DisplayableQuestion\/1","Operator":"NotDisplayed","QuestionIDFromLocator":"QID169","LeftOperand":"q:\/\/QID169\/QuestionDisplayed","Type":"Expression","Description":"<span class=\"ConjDesc\">And<\/span> <span class=\"QuestionDesc\">During the investment scenarios, your decisions will be paired with the decisions of: James Below...<\/span> <span class=\"LeftOpDesc\"><\/span> <span class=\"OpDesc\">Is Not Displayed<\/span> ","Conjuction":"And"},"Type":"If"},"Type":"BooleanExpression","inPage":false}}},{"SurveyID":"SV_9TCpO9G4XPaKU0l","Element":"SQ","PrimaryAttribute":"QID138","SecondaryAttribute":"Thank you for answering this part of the questionnaire! Click \" \" to continue to the first invest...","TertiaryAttribute":null,"Payload":{"QuestionText":"Thank you for answering this part of the questionnaire! Click \"&gt;&gt;\" to continue to the first investment scenario.","DefaultChoices":false,"DataExportTag":"Q96","QuestionType":"DB","Selector":"TB","Configuration":{"QuestionDescriptionOption":"UseText"},"QuestionDescription":"Thank you for answering this part of the questionnaire! Click \" \" to continue to the first invest...","ChoiceOrder":[],"Validation":{"Settings":{"Type":"None"}},"GradingData":[],"Language":[],"QuestionID":"QID138"}},{"SurveyID":"SV_9TCpO9G4XPaKU0l","Element":"SQ","PrimaryAttribute":"QID69","SecondaryAttribute":"Thank you for completing the first part of this questionnaire. Next, you will take part in a seri...","TertiaryAttribute":null,"Payload":{"QuestionText":"Thank you for completing the first part of this questionnaire. Next, you will take part in a series of \"investment scenarios\". Please click \"&gt;&gt;\" to continue to the \"investment scenario\" portion of the study.","DefaultChoices":false,"DataExportTag":"Q27","QuestionType":"DB","Selector":"TB","Configuration":{"QuestionDescriptionOption":"UseText"},"QuestionDescription":"Thank you for completing the first part of this questionnaire. Next, you will take part in a seri...","ChoiceOrder":[],"Validation":{"Settings":{"Type":"None"}},"GradingData":[],"Language":[],"QuestionID":"QID69"}},{"SurveyID":"SV_9TCpO9G4XPaKU0l","Element":"SQ","PrimaryAttribute":"QID13","SecondaryAttribute":"The instructions for this scenario are as follows: the Sender is given 10 points. The Sender then...","TertiaryAttribute":null,"Payload":{"QuestionText":"<p><span style=\"font-family:georgia,serif;\"><span style=\"font-size: 11pt; background-color: transparent; font-weight: 400; font-style: normal; font-variant-ligatures: normal; font-variant-caps: normal; text-decoration: none; vertical-align: baseline; white-space: pre-wrap;\">The instructions for this scenario are as follows: <\/span><span style=\"font-size: 11pt; background-color: transparent; font-weight: 700; font-style: normal; font-variant-ligatures: normal; font-variant-caps: normal; text-decoration: none; vertical-align: baseline; white-space: pre-wrap;\">the Sender is given 10 points. The Sender then decides how many of the 10 points (if any) to send to the Returner, and how many to keep for him\/herself. <\/span><span style=\"font-size: 11pt; background-color: transparent; font-weight: 400; font-style: normal; font-variant-ligatures: normal; font-variant-caps: normal; text-decoration: none; vertical-align: baseline; white-space: pre-wrap;\">If the Sender sends zero, the Sender will end the task with ten points and the Returner will end with zero points. <\/span><span style=\"font-size: 11pt; background-color: transparent; font-weight: 700; font-style: normal; font-variant-ligatures: normal; font-variant-caps: normal; text-decoration: none; vertical-align: baseline; white-space: pre-wrap;\">If the Sender sends some amount greater than zero, the sent amount will be TRIPLED. The Returner will decide what percentage of the tripled amount-- from 0% to 100%-- to return to the Sender.<\/span><span style=\"font-size: 11pt; background-color: transparent; font-weight: 400; font-style: normal; font-variant-ligatures: normal; font-variant-caps: normal; text-decoration: none; vertical-align: baseline; white-space: pre-wrap;\"> <\/span><\/span><\/p>\n\n<p>&nbsp;<\/p>\n\n<p><span style=\"font-family:georgia,serif;\"><span style=\"font-size: 11pt; background-color: transparent; font-weight: 400; font-style: normal; font-variant-ligatures: normal; font-variant-caps: normal; text-decoration: none; vertical-align: baseline; white-space: pre-wrap;\">Again, <\/span><span style=\"font-size: 11pt; background-color: transparent; font-weight: 700; font-style: normal; font-variant-ligatures: normal; font-variant-caps: normal; text-decoration: none; vertical-align: baseline; white-space: pre-wrap;\">the Sender can send any amount from 0 to 10, and the Returner can return any percentage of the tripled investment, from 0% up to the entire tripled investment (100%).<\/span><span style=\"font-size: 11pt; background-color: transparent; font-weight: 400; font-style: normal; font-variant-ligatures: normal; font-variant-caps: normal; text-decoration: none; vertical-align: baseline; white-space: pre-wrap;\"> <\/span><\/span><\/p>\n\n<p>&nbsp;<\/p>\n\n<p><span style=\"font-family:georgia,serif;\"><span style=\"font-size: 11pt; background-color: transparent; font-weight: 400; font-style: normal; font-variant-ligatures: normal; font-variant-caps: normal; text-decoration: none; vertical-align: baseline; white-space: pre-wrap;\">For example, if the Sender chooses to send 10, that amount is tripled to become 30 points. If the Returner decides to return 50% of the endowment to the Sender, the Returner and the Sender will end with 15 points each. If the Returner decides to return 0% of the endowment to the Sender, the Sender will end with 0 points and the Returner will end with 30 points.<\/span><\/span><\/p>\n\n<p>&nbsp;<\/p>\n\n<p><span style=\"font-family:georgia,serif;\"><span style=\"font-size: 11pt; background-color: transparent; font-weight: 400; font-style: normal; font-variant-ligatures: normal; font-variant-caps: normal; text-decoration: none; vertical-align: baseline; white-space: pre-wrap;\">You will participate in both roles, so make sure you have read the instructions carefully.<\/span><\/span><\/p>\n\n<p>&nbsp;<\/p>","DefaultChoices":false,"DataExportTag":"Q13","QuestionType":"DB","Selector":"TB","Configuration":{"QuestionDescriptionOption":"UseText"},"QuestionDescription":"The instructions for this scenario are as follows: the Sender is given 10 points. The Sender then...","ChoiceOrder":[],"Validation":{"Settings":{"Type":"None"}},"GradingData":[],"Language":[],"QuestionID":"QID13"}},{"SurveyID":"SV_9TCpO9G4XPaKU0l","Element":"SQ","PrimaryAttribute":"QID62","SecondaryAttribute":"This scale consists of a number of words that describe different feelings and emotions. Read each...","TertiaryAttribute":null,"Payload":{"QuestionText":"This scale consists of a number of words that describe different feelings and emotions. Read each item and then list the number from the scale below next to each word. Indicate to what extent you feel this way <strong>RIGHT NOW<\/strong>, that is, <strong>AT THE PRESENT MOMENT<\/strong>.","DefaultChoices":false,"DataExportTag":"Q20","QuestionType":"Matrix","Selector":"Likert","SubSelector":"SingleAnswer","Configuration":{"QuestionDescriptionOption":"UseText","TextPosition":"inline","ChoiceColumnWidth":25,"RepeatHeaders":"none","WhiteSpace":"OFF","MobileFirst":true},"QuestionDescription":"This scale consists of a number of words that describe different feelings and emotions. Read each...","Choices":{"1":{"Display":"Interested"},"2":{"Display":"Distressed"},"3":{"Display":"Excited"},"4":{"Display":"Upset"},"5":{"Display":"Strong"},"6":{"Display":"Guilty"},"7":{"Display":"Scared"},"8":{"Display":"Hostile"},"9":{"Display":"Enthusiastic"},"10":{"Display":"Proud"},"11":{"Display":"Irritable"},"21":{"Display":"Masculine"}},"ChoiceOrder":["1","2","3","21","4","5","6","7","8","9","10","11"],"Validation":{"Settings":{"ForceResponse":"ON","ForceResponseType":"ON","Type":"None"}},"GradingData":[],"Language":[],"Answers":{"1":{"Display":"Very slightly or not at all"},"2":{"Display":"A little"},"3":{"Display":"Moderately"},"4":{"Display":"Quite a bit"},"5":{"Display":"Extremely"}},"AnswerOrder":["1","2","3","4","5"],"ChoiceDataExportTags":false,"QuestionID":"QID62"}},{"SurveyID":"SV_9TCpO9G4XPaKU0l","Element":"SQ","PrimaryAttribute":"QID163","SecondaryAttribute":"This scale consists of a number of words that describe different feelings and emotions. Read each...","TertiaryAttribute":null,"Payload":{"QuestionText":"This scale consists of a number of words that describe different feelings and emotions. Read each item and then list the number from the scale below next to each word. Indicate to what extent you feel this way <strong>RIGHT NOW<\/strong>, that is, <strong>AT THE PRESENT MOMENT<\/strong>.","DefaultChoices":false,"DataExportTag":"Q121","QuestionType":"Matrix","Selector":"Likert","SubSelector":"SingleAnswer","Configuration":{"QuestionDescriptionOption":"UseText","TextPosition":"inline","ChoiceColumnWidth":25,"RepeatHeaders":"none","WhiteSpace":"OFF","MobileFirst":true},"QuestionDescription":"This scale consists of a number of words that describe different feelings and emotions. Read each...","Choices":{"12":{"Display":"Alert"},"13":{"Display":"Ashamed"},"14":{"Display":"Inspired"},"15":{"Display":"Nervous"},"16":{"Display":"Determined"},"17":{"Display":"Attentive"},"18":{"Display":"Jittery"},"19":{"Display":"Active"},"20":{"Display":"Afraid"},"22":{"Display":"Feminine"}},"ChoiceOrder":["12","13","14","15","16","17","18","19","20","22"],"Validation":{"Settings":{"ForceResponse":"ON","ForceResponseType":"ON","Type":"None"}},"GradingData":[],"Language":[],"Answers":{"1":{"Display":"Very slightly or not at all"},"2":{"Display":"A little"},"3":{"Display":"Moderately"},"4":{"Display":"Quite a bit"},"5":{"Display":"Extremely"}},"AnswerOrder":["1","2","3","4","5"],"ChoiceDataExportTags":false,"QuestionID":"QID163"}},{"SurveyID":"SV_9TCpO9G4XPaKU0l","Element":"SQ","PrimaryAttribute":"QID10","SecondaryAttribute":"Time Remaining: 00:15 \u00a0","TertiaryAttribute":null,"Payload":{"QuestionText":"<script src=\"https:\/\/code.jquery.com\/jquery.js\"><\/script>\n<div id=\"timer\">Time Remaining: <span id=\"time\">00:15<\/span><\/div>\n\n<div id=\"message\"><\/div>\n\n<div id=\"frame\" style=\"width: 700px; height: 500px; border:1px solid black;\">\n\n<div class=\"cursor\" style=\"width: 80px; height: 80px; border-style: solid;\n   border-color: #ff0000; border-radius: 40px; position: fixed\">&nbsp;\n<\/div>\n\n\n<\/div>","QuestionJS":"Qualtrics.SurveyEngine.addOnload(function()\n{\n\tvar csvArray = [];\n\tvar results = [];\n\tvar startTime = Date.now();\n\tvar initTime = new Date().getTime();\n\tvar timers = [];\n\tvar isOnDiv = true;\n\tvar end = false;\n\t\n\tvar xPositions = [];\n\tvar yPositions =[];\n\tvar timestamps = [];\n\t\nvar offsets = -1;\nvar topOffset = -1;\nvar leftOffset = -1;\nvar bottomOffset = -1;\nvar rightOffset = -1;\n\t\n$(document).mousemove(function(e){\n\tif(Date.now() - startTime > 1000){\n\t\tif(offsets === -1){\n\t\t offsets = document.getElementById('frame').getBoundingClientRect(); \n\t\t\n\t\ttopOffset = offsets.top;\n \t\tleftOffset = offsets.left;\n \t\tbottomOffset = offsets.bottom;\n \t\trightOffset = offsets.right;\n\t\t}\n\t\n\tvar loopDiameter = $('.cursor').outerWidth(true);\n   var withinLowerBound = (e.clientX < (rightOffset - loopDiameter\/2)) &&(e.clientY < (bottomOffset - loopDiameter\/2));\n\t   var withinUpperBound = (e.clientX > (leftOffset + loopDiameter\/2)) &&(e.clientY > (topOffset + loopDiameter\/2));\n\n\t\/\/record data\n\tvar millisecondsElapsed = Date.now() -startTime;\n\tresults.push({\n\t\t\t\ttime: millisecondsElapsed,\n                x: e.pageX,\n                y: e.pageY,\n            });\n\t\n\t\tif(csvArray.length ==0){\n\t\t\tvar titles = [\"time\",\"x\",\"y\"];\n\t\t\tcsvArray.push(titles);\n\t\t}\n\tvar temp = [millisecondsElapsed,e.pageX,e.pageY];\n\tcsvArray.push(temp);\n\txPositions.push(e.pageX);\n\tyPositions.push(e.pageY);\n\ttimestamps.push(new Date().getTime()-initTime);\n\t\n\t\/\/var loopDiameter = $('.cursor').outerWidth(true);\n\tif(isOnDiv && withinLowerBound && withinUpperBound){\n\t\t$('.cursor').css({left:e.pageX-(loopDiameter\/2), top:e.pageY-(loopDiameter\/2) });\n\t}\n\t\t\n\t}\n\t\n});\n\t\n$(document).ready(function(){\n\t\/\/set up the timer\n\tvar fifteenSeconds = 15,\n\t\/\/var oneMinute = 60 * 1,\n        display = $('#time');\n    startTimer(fifteenSeconds, display);\n\t\n\t$('#frame').mouseenter(function(){isOnDiv=true;});\n\t$('#frame').mouseleave(function(){isOnDiv=false;});\n});\n\t\nfunction startTimer(duration, display) {\n    var timer = duration, minutes, seconds;\n    var v = setInterval(function () {\n        minutes = parseInt(timer \/ 60, 10);\n        seconds = parseInt(timer % 60, 10);\n\n        minutes = minutes < 10 ? \"0\" + minutes : minutes;\n        seconds = seconds < 10 ? \"0\" + seconds : seconds;\n\n        display.text(minutes + \":\" + seconds);\n\n\t\t\/\/timer has run out\n        if (--timer < 0) {\n\t\t\tQualtrics.SurveyEngine.setEmbeddedData(\"results\",JSON.stringify(results));\n\t\t\t\n\t\t\tvar csvContent = \"data:text\/csv;charset=utf-8,\";\n\t\t\tcsvArray.forEach(function(infoArray, index){\n\t\t\t\tdataString = infoArray.join(\",\");\n      \t\t\tcsvContent += dataString + \"\\n\";\n\t\t\t});\n\t\t\tvar encodedUri = encodeURI(csvContent);\n\t\t\twindow.open(encodedUri);\n\t\t\t\n\t\t\tdocument.getElementById('message').innerHTML =\"Press >> to Continue\";\n\t\t\tdocument.getElementById('timer').innerHTML = \"\";\n\t\t\t$('.cursor').remove();\n\t\t\t$('#timer').remove();\n\t\t\t$('NextButton').show();\n\t\t\tfor (var i = 0; i < timers.length; i++){\n    \t\t\tclearInterval(timers[i]);\n\t\t\t}\n\t\t\t\n\t\t\t\n        }\n    }, 1000);\n\t\n\ttimers.push(v);\n}\n\n});","DefaultChoices":false,"DataExportTag":"Q10","QuestionID":"QID10","QuestionType":"DB","Selector":"TB","Configuration":{"QuestionDescriptionOption":"UseText"},"QuestionDescription":"Time Remaining: 00:15 \u00a0","ChoiceOrder":[],"Validation":{"Settings":{"Type":"None"}},"GradingData":[],"Language":[]}},{"SurveyID":"SV_9TCpO9G4XPaKU0l","Element":"SQ","PrimaryAttribute":"QID16","SecondaryAttribute":"Time Remaining: 01:00","TertiaryAttribute":null,"Payload":{"QuestionText":"<script src=\"\/\/code.jquery.com\/jquery-1.10.2.js\"><\/script>\n<script src=\"https:\/\/code.jquery.com\/jquery.js\"><\/script>\n<script src=\"\/\/code.jquery.com\/ui\/1.11.1\/jquery-ui.js\"><\/script>\n<div id=\"timer_ml\">Time Remaining: <span id=\"time_ml\">01:00<\/span><\/div>\n\n<div id=\"message_ml\"><\/div>\n\n<div id=\"frame_ml\" style=\"width: 700px; height: 500px; border:1px solid black;\">\n   \n<div class=\"dot_ml\" style=\"border-radius: 50%;\n  background: black;\n  width: 10px;\n  height: 10px;\n  position: fixed;\n  top: 0;\n  left: 0;\">\n<\/div>\n\n<div class=\"loop_ml\" style=\"width: 80px; height: 80px; border-style: solid;\n   border-color: #ff0000; border-radius: 40px; position: fixed\"><\/div>\n\n<\/div>","DefaultChoices":false,"DataExportTag":"Q16","QuestionType":"DB","Selector":"TB","Configuration":{"QuestionDescriptionOption":"UseText"},"QuestionDescription":"Time Remaining: 01:00","ChoiceOrder":[],"Validation":{"Settings":{"Type":"None"}},"GradingData":[],"Language":[],"QuestionID":"QID16","QuestionJS":"Qualtrics.SurveyEngine.addOnload(function()\n{\nvar csvArray = [];\nvar results = [];\nvar sum = 1;\nvar startTime = Date.now();\nvar overlap = false;\nvar timers = [];\nvar isOnDiv = true;\n\t\nvar offsets = -1; \/\/document.getElementById('frame_ml').getBoundingClientRect();\n\/\/var topOffset = offsets.top;\n\/\/var leftOffset = offsets.left;\n\t\nvar xPositions = [];\nvar yPositions =[];\nvar timestamps = [];\n\t\nvar timeout_ml = null;\n\nvar move = [{\"x\":25,\"y\":14},{\"x\":24,\"y\":16},{\"x\":23,\"y\":19},{\"x\":22,\"y\":23},{\"x\":21,\"y\":26},{\"x\":20,\"y\":31},{\"x\":19,\"y\":36},{\"x\":19,\"y\":42},{\"x\":19,\"y\":48},{\"x\":19,\"y\":60},{\"x\":19,\"y\":69},{\"x\":19,\"y\":80},{\"x\":19,\"y\":91},{\"x\":19,\"y\":103},{\"x\":19,\"y\":115},{\"x\":19,\"y\":126},{\"x\":19,\"y\":138},{\"x\":19,\"y\":144},{\"x\":19,\"y\":155},{\"x\":19,\"y\":164},{\"x\":20,\"y\":173},{\"x\":21,\"y\":180},{\"x\":22,\"y\":187},{\"x\":23,\"y\":192},{\"x\":24,\"y\":197},{\"x\":25,\"y\":199},{\"x\":26,\"y\":206},{\"x\":27,\"y\":209},{\"x\":28,\"y\":212},{\"x\":30,\"y\":215},{\"x\":32,\"y\":218},{\"x\":34,\"y\":221},{\"x\":36,\"y\":223},{\"x\":39,\"y\":227},{\"x\":43,\"y\":230},{\"x\":47,\"y\":233},{\"x\":52,\"y\":237},{\"x\":61,\"y\":243},{\"x\":68,\"y\":248},{\"x\":75,\"y\":252},{\"x\":84,\"y\":257},{\"x\":93,\"y\":263},{\"x\":97,\"y\":264},{\"x\":106,\"y\":269},{\"x\":114,\"y\":272},{\"x\":121,\"y\":275},{\"x\":128,\"y\":277},{\"x\":135,\"y\":279},{\"x\":142,\"y\":280},{\"x\":148,\"y\":280},{\"x\":154,\"y\":281},{\"x\":161,\"y\":281},{\"x\":167,\"y\":281},{\"x\":174,\"y\":281},{\"x\":180,\"y\":281},{\"x\":186,\"y\":281},{\"x\":192,\"y\":281},{\"x\":197,\"y\":281},{\"x\":202,\"y\":280},{\"x\":207,\"y\":279},{\"x\":210,\"y\":278},{\"x\":215,\"y\":276},{\"x\":219,\"y\":273},{\"x\":222,\"y\":271},{\"x\":226,\"y\":268},{\"x\":231,\"y\":265},{\"x\":234,\"y\":261},{\"x\":237,\"y\":258},{\"x\":241,\"y\":255},{\"x\":244,\"y\":251},{\"x\":247,\"y\":247},{\"x\":250,\"y\":243},{\"x\":253,\"y\":239},{\"x\":256,\"y\":235},{\"x\":259,\"y\":231},{\"x\":262,\"y\":227},{\"x\":265,\"y\":224},{\"x\":266,\"y\":223},{\"x\":269,\"y\":221},{\"x\":271,\"y\":219},{\"x\":272,\"y\":217},{\"x\":274,\"y\":216},{\"x\":275,\"y\":215},{\"x\":276,\"y\":213},{\"x\":277,\"y\":212},{\"x\":278,\"y\":210},{\"x\":278,\"y\":207},{\"x\":279,\"y\":206},{\"x\":279,\"y\":203},{\"x\":280,\"y\":201},{\"x\":280,\"y\":199},{\"x\":280,\"y\":197},{\"x\":280,\"y\":195},{\"x\":280,\"y\":193},{\"x\":280,\"y\":191},{\"x\":280,\"y\":189},{\"x\":280,\"y\":188},{\"x\":280,\"y\":187},{\"x\":280,\"y\":185},{\"x\":280,\"y\":184},{\"x\":280,\"y\":181},{\"x\":279,\"y\":180},{\"x\":278,\"y\":176},{\"x\":277,\"y\":173},{\"x\":276,\"y\":170},{\"x\":275,\"y\":167},{\"x\":273,\"y\":164},{\"x\":272,\"y\":161},{\"x\":271,\"y\":157},{\"x\":269,\"y\":154},{\"x\":268,\"y\":153},{\"x\":266,\"y\":148},{\"x\":266,\"y\":147},{\"x\":264,\"y\":145},{\"x\":262,\"y\":143},{\"x\":260,\"y\":140},{\"x\":258,\"y\":138},{\"x\":255,\"y\":137},{\"x\":252,\"y\":135},{\"x\":248,\"y\":134},{\"x\":244,\"y\":133},{\"x\":240,\"y\":132},{\"x\":235,\"y\":131},{\"x\":230,\"y\":130},{\"x\":228,\"y\":129},{\"x\":224,\"y\":129},{\"x\":221,\"y\":129},{\"x\":218,\"y\":129},{\"x\":215,\"y\":129},{\"x\":213,\"y\":129},{\"x\":211,\"y\":129},{\"x\":207,\"y\":129},{\"x\":206,\"y\":129},{\"x\":203,\"y\":129},{\"x\":201,\"y\":129},{\"x\":200,\"y\":129},{\"x\":198,\"y\":130},{\"x\":196,\"y\":131},{\"x\":194,\"y\":131},{\"x\":193,\"y\":132},{\"x\":192,\"y\":132},{\"x\":190,\"y\":133},{\"x\":189,\"y\":134},{\"x\":187,\"y\":135},{\"x\":185,\"y\":136},{\"x\":184,\"y\":137},{\"x\":182,\"y\":138},{\"x\":180,\"y\":140},{\"x\":179,\"y\":141},{\"x\":177,\"y\":142},{\"x\":176,\"y\":144},{\"x\":175,\"y\":145},{\"x\":173,\"y\":146},{\"x\":172,\"y\":147},{\"x\":172,\"y\":149},{\"x\":171,\"y\":150},{\"x\":171,\"y\":151},{\"x\":171,\"y\":151},{\"x\":170,\"y\":152},{\"x\":170,\"y\":154},{\"x\":170,\"y\":155},{\"x\":170,\"y\":156},{\"x\":170,\"y\":157},{\"x\":170,\"y\":160},{\"x\":169,\"y\":162},{\"x\":169,\"y\":165},{\"x\":169,\"y\":167},{\"x\":168,\"y\":168},{\"x\":168,\"y\":171},{\"x\":167,\"y\":174},{\"x\":167,\"y\":177},{\"x\":167,\"y\":179},{\"x\":167,\"y\":181},{\"x\":166,\"y\":183},{\"x\":166,\"y\":185},{\"x\":166,\"y\":186},{\"x\":166,\"y\":188},{\"x\":166,\"y\":189},{\"x\":166,\"y\":190},{\"x\":168,\"y\":191},{\"x\":169,\"y\":192},{\"x\":171,\"y\":192},{\"x\":172,\"y\":193},{\"x\":174,\"y\":194},{\"x\":177,\"y\":195},{\"x\":180,\"y\":196},{\"x\":181,\"y\":197},{\"x\":183,\"y\":198},{\"x\":185,\"y\":199},{\"x\":186,\"y\":200},{\"x\":188,\"y\":201},{\"x\":190,\"y\":201},{\"x\":192,\"y\":202},{\"x\":193,\"y\":202},{\"x\":195,\"y\":202},{\"x\":197,\"y\":203},{\"x\":198,\"y\":203},{\"x\":200,\"y\":203},{\"x\":202,\"y\":203},{\"x\":203,\"y\":203},{\"x\":206,\"y\":203},{\"x\":207,\"y\":202},{\"x\":210,\"y\":201},{\"x\":212,\"y\":200},{\"x\":214,\"y\":200},{\"x\":215,\"y\":199},{\"x\":219,\"y\":197},{\"x\":220,\"y\":197},{\"x\":222,\"y\":196},{\"x\":225,\"y\":194},{\"x\":228,\"y\":192},{\"x\":230,\"y\":191},{\"x\":232,\"y\":189},{\"x\":234,\"y\":187},{\"x\":236,\"y\":185},{\"x\":239,\"y\":182},{\"x\":241,\"y\":180},{\"x\":243,\"y\":176},{\"x\":245,\"y\":174},{\"x\":247,\"y\":171},{\"x\":249,\"y\":167},{\"x\":251,\"y\":164},{\"x\":253,\"y\":161},{\"x\":254,\"y\":158},{\"x\":256,\"y\":155},{\"x\":258,\"y\":152},{\"x\":260,\"y\":149},{\"x\":262,\"y\":146},{\"x\":264,\"y\":143},{\"x\":266,\"y\":140},{\"x\":268,\"y\":138},{\"x\":270,\"y\":134},{\"x\":272,\"y\":132},{\"x\":273,\"y\":130},{\"x\":275,\"y\":128},{\"x\":277,\"y\":123},{\"x\":278,\"y\":122},{\"x\":280,\"y\":118},{\"x\":281,\"y\":118},{\"x\":283,\"y\":114},{\"x\":284,\"y\":113},{\"x\":287,\"y\":109},{\"x\":289,\"y\":107},{\"x\":291,\"y\":105},{\"x\":294,\"y\":103},{\"x\":297,\"y\":101},{\"x\":299,\"y\":99},{\"x\":302,\"y\":97},{\"x\":305,\"y\":96},{\"x\":308,\"y\":93},{\"x\":309,\"y\":93},{\"x\":314,\"y\":90},{\"x\":317,\"y\":88},{\"x\":320,\"y\":86},{\"x\":323,\"y\":85},{\"x\":327,\"y\":83},{\"x\":331,\"y\":81},{\"x\":335,\"y\":79},{\"x\":339,\"y\":78},{\"x\":343,\"y\":77},{\"x\":347,\"y\":75},{\"x\":351,\"y\":74},{\"x\":354,\"y\":72},{\"x\":357,\"y\":70},{\"x\":360,\"y\":69},{\"x\":364,\"y\":67},{\"x\":367,\"y\":65},{\"x\":370,\"y\":63},{\"x\":373,\"y\":62},{\"x\":377,\"y\":60},{\"x\":380,\"y\":59},{\"x\":382,\"y\":59},{\"x\":385,\"y\":58},{\"x\":387,\"y\":58},{\"x\":390,\"y\":58},{\"x\":394,\"y\":58},{\"x\":396,\"y\":58},{\"x\":399,\"y\":58},{\"x\":402,\"y\":58},{\"x\":406,\"y\":58},{\"x\":409,\"y\":58},{\"x\":414,\"y\":58},{\"x\":417,\"y\":59},{\"x\":420,\"y\":59},{\"x\":423,\"y\":60},{\"x\":426,\"y\":61},{\"x\":429,\"y\":62},{\"x\":433,\"y\":63},{\"x\":434,\"y\":64},{\"x\":437,\"y\":66},{\"x\":440,\"y\":68},{\"x\":443,\"y\":69},{\"x\":445,\"y\":71},{\"x\":448,\"y\":74},{\"x\":452,\"y\":78},{\"x\":455,\"y\":81},{\"x\":458,\"y\":85},{\"x\":462,\"y\":89},{\"x\":465,\"y\":93},{\"x\":468,\"y\":97},{\"x\":470,\"y\":100},{\"x\":472,\"y\":104},{\"x\":475,\"y\":107},{\"x\":477,\"y\":111},{\"x\":479,\"y\":115},{\"x\":482,\"y\":119},{\"x\":484,\"y\":124},{\"x\":486,\"y\":129},{\"x\":489,\"y\":134},{\"x\":491,\"y\":140},{\"x\":493,\"y\":145},{\"x\":495,\"y\":150},{\"x\":496,\"y\":155},{\"x\":497,\"y\":160},{\"x\":498,\"y\":165},{\"x\":499,\"y\":169},{\"x\":499,\"y\":173},{\"x\":499,\"y\":175},{\"x\":499,\"y\":178},{\"x\":499,\"y\":181},{\"x\":499,\"y\":184},{\"x\":499,\"y\":186},{\"x\":499,\"y\":188},{\"x\":498,\"y\":189},{\"x\":498,\"y\":191},{\"x\":496,\"y\":194},{\"x\":495,\"y\":195},{\"x\":494,\"y\":198},{\"x\":492,\"y\":200},{\"x\":490,\"y\":202},{\"x\":489,\"y\":205},{\"x\":486,\"y\":208},{\"x\":484,\"y\":210},{\"x\":482,\"y\":212},{\"x\":480,\"y\":215},{\"x\":479,\"y\":216},{\"x\":477,\"y\":217},{\"x\":475,\"y\":219},{\"x\":473,\"y\":220},{\"x\":470,\"y\":221},{\"x\":468,\"y\":222},{\"x\":466,\"y\":222},{\"x\":465,\"y\":223},{\"x\":463,\"y\":223},{\"x\":461,\"y\":224},{\"x\":460,\"y\":224},{\"x\":459,\"y\":224},{\"x\":458,\"y\":224},{\"x\":457,\"y\":225},{\"x\":455,\"y\":225},{\"x\":455,\"y\":226},{\"x\":453,\"y\":226},{\"x\":452,\"y\":227},{\"x\":450,\"y\":228},{\"x\":448,\"y\":228},{\"x\":446,\"y\":229},{\"x\":444,\"y\":229},{\"x\":442,\"y\":229},{\"x\":440,\"y\":229},{\"x\":438,\"y\":230},{\"x\":435,\"y\":230},{\"x\":433,\"y\":230},{\"x\":432,\"y\":231},{\"x\":430,\"y\":232},{\"x\":428,\"y\":232},{\"x\":426,\"y\":233},{\"x\":424,\"y\":234},{\"x\":422,\"y\":236},{\"x\":419,\"y\":237},{\"x\":417,\"y\":238},{\"x\":416,\"y\":239},{\"x\":414,\"y\":240},{\"x\":411,\"y\":241},{\"x\":409,\"y\":242},{\"x\":407,\"y\":242},{\"x\":405,\"y\":243},{\"x\":403,\"y\":244},{\"x\":402,\"y\":244},{\"x\":401,\"y\":245},{\"x\":401,\"y\":246},{\"x\":400,\"y\":246},{\"x\":400,\"y\":247},{\"x\":400,\"y\":248},{\"x\":400,\"y\":249},{\"x\":400,\"y\":250},{\"x\":400,\"y\":251},{\"x\":400,\"y\":252},{\"x\":400,\"y\":253},{\"x\":401,\"y\":254},{\"x\":402,\"y\":255},{\"x\":403,\"y\":256},{\"x\":405,\"y\":257},{\"x\":406,\"y\":257},{\"x\":408,\"y\":258},{\"x\":410,\"y\":259},{\"x\":412,\"y\":259},{\"x\":414,\"y\":260},{\"x\":415,\"y\":260},{\"x\":417,\"y\":261},{\"x\":420,\"y\":261},{\"x\":422,\"y\":262},{\"x\":425,\"y\":263},{\"x\":427,\"y\":263},{\"x\":429,\"y\":263},{\"x\":432,\"y\":264},{\"x\":434,\"y\":265},{\"x\":436,\"y\":265},{\"x\":439,\"y\":265},{\"x\":441,\"y\":266},{\"x\":444,\"y\":266},{\"x\":446,\"y\":267},{\"x\":448,\"y\":267},{\"x\":450,\"y\":268},{\"x\":452,\"y\":268},{\"x\":453,\"y\":269},{\"x\":455,\"y\":270},{\"x\":457,\"y\":270},{\"x\":459,\"y\":271},{\"x\":461,\"y\":271},{\"x\":463,\"y\":272},{\"x\":464,\"y\":273},{\"x\":466,\"y\":273},{\"x\":467,\"y\":274},{\"x\":469,\"y\":275},{\"x\":470,\"y\":275},{\"x\":472,\"y\":276},{\"x\":473,\"y\":277},{\"x\":475,\"y\":278},{\"x\":476,\"y\":278},{\"x\":477,\"y\":280},{\"x\":478,\"y\":281},{\"x\":480,\"y\":282},{\"x\":481,\"y\":283},{\"x\":482,\"y\":284},{\"x\":483,\"y\":285},{\"x\":485,\"y\":287},{\"x\":485,\"y\":288},{\"x\":486,\"y\":289},{\"x\":488,\"y\":290},{\"x\":489,\"y\":292},{\"x\":490,\"y\":294},{\"x\":491,\"y\":295},{\"x\":492,\"y\":296},{\"x\":493,\"y\":298},{\"x\":494,\"y\":299},{\"x\":494,\"y\":301},{\"x\":495,\"y\":302},{\"x\":495,\"y\":303},{\"x\":496,\"y\":305},{\"x\":496,\"y\":306},{\"x\":496,\"y\":307},{\"x\":496,\"y\":308},{\"x\":496,\"y\":309},{\"x\":496,\"y\":311},{\"x\":496,\"y\":312},{\"x\":496,\"y\":314},{\"x\":496,\"y\":314},{\"x\":496,\"y\":316},{\"x\":495,\"y\":317},{\"x\":494,\"y\":318},{\"x\":494,\"y\":319},{\"x\":493,\"y\":321},{\"x\":492,\"y\":321},{\"x\":491,\"y\":322},{\"x\":490,\"y\":323},{\"x\":489,\"y\":324},{\"x\":489,\"y\":324},{\"x\":488,\"y\":325},{\"x\":487,\"y\":326},{\"x\":486,\"y\":326},{\"x\":484,\"y\":327},{\"x\":483,\"y\":328},{\"x\":482,\"y\":329},{\"x\":481,\"y\":330},{\"x\":479,\"y\":331},{\"x\":478,\"y\":332},{\"x\":477,\"y\":333},{\"x\":475,\"y\":333},{\"x\":474,\"y\":334},{\"x\":473,\"y\":334},{\"x\":472,\"y\":335},{\"x\":471,\"y\":335},{\"x\":470,\"y\":336},{\"x\":469,\"y\":336},{\"x\":469,\"y\":337},{\"x\":468,\"y\":337},{\"x\":468,\"y\":337},{\"x\":467,\"y\":337},{\"x\":467,\"y\":338},{\"x\":467,\"y\":338},{\"x\":467,\"y\":338},{\"x\":467,\"y\":338},{\"x\":467,\"y\":338},{\"x\":467,\"y\":338},{\"x\":466,\"y\":337},{\"x\":466,\"y\":337},{\"x\":466,\"y\":336},{\"x\":465,\"y\":335},{\"x\":465,\"y\":334},{\"x\":464,\"y\":334},{\"x\":463,\"y\":333},{\"x\":462,\"y\":332},{\"x\":462,\"y\":331},{\"x\":461,\"y\":330},{\"x\":460,\"y\":329},{\"x\":460,\"y\":328},{\"x\":459,\"y\":327},{\"x\":459,\"y\":327},{\"x\":458,\"y\":326},{\"x\":458,\"y\":325},{\"x\":457,\"y\":324},{\"x\":457,\"y\":324},{\"x\":456,\"y\":323},{\"x\":456,\"y\":322},{\"x\":456,\"y\":322},{\"x\":456,\"y\":322},{\"x\":455,\"y\":321},{\"x\":455,\"y\":321},{\"x\":455,\"y\":321},{\"x\":455,\"y\":320},{\"x\":455,\"y\":320},{\"x\":455,\"y\":319},{\"x\":455,\"y\":319},{\"x\":455,\"y\":319},{\"x\":455,\"y\":318},{\"x\":455,\"y\":318},{\"x\":455,\"y\":318},{\"x\":455,\"y\":318},{\"x\":455,\"y\":317},{\"x\":455,\"y\":317},{\"x\":455,\"y\":317},{\"x\":455,\"y\":317},{\"x\":455,\"y\":316},{\"x\":455,\"y\":316},{\"x\":455,\"y\":315},{\"x\":455,\"y\":315},{\"x\":454,\"y\":315},{\"x\":454,\"y\":314},{\"x\":454,\"y\":313},{\"x\":454,\"y\":312},{\"x\":454,\"y\":311},{\"x\":454,\"y\":310},{\"x\":454,\"y\":309},{\"x\":454,\"y\":308},{\"x\":454,\"y\":307},{\"x\":454,\"y\":306},{\"x\":454,\"y\":306},{\"x\":453,\"y\":305},{\"x\":453,\"y\":304},{\"x\":453,\"y\":303},{\"x\":453,\"y\":303},{\"x\":453,\"y\":302},{\"x\":453,\"y\":301},{\"x\":453,\"y\":300},{\"x\":453,\"y\":299},{\"x\":453,\"y\":298},{\"x\":453,\"y\":297},{\"x\":453,\"y\":296},{\"x\":453,\"y\":295},{\"x\":453,\"y\":294},{\"x\":453,\"y\":294},{\"x\":453,\"y\":293},{\"x\":453,\"y\":293},{\"x\":453,\"y\":292},{\"x\":453,\"y\":292},{\"x\":453,\"y\":291},{\"x\":453,\"y\":290},{\"x\":453,\"y\":289},{\"x\":453,\"y\":289},{\"x\":453,\"y\":288},{\"x\":453,\"y\":287},{\"x\":453,\"y\":286},{\"x\":453,\"y\":286},{\"x\":453,\"y\":285},{\"x\":453,\"y\":284},{\"x\":453,\"y\":284},{\"x\":453,\"y\":283},{\"x\":453,\"y\":282},{\"x\":453,\"y\":282},{\"x\":453,\"y\":281},{\"x\":453,\"y\":280},{\"x\":453,\"y\":280},{\"x\":453,\"y\":279},{\"x\":453,\"y\":278},{\"x\":453,\"y\":277},{\"x\":453,\"y\":277},{\"x\":453,\"y\":276},{\"x\":453,\"y\":276},{\"x\":453,\"y\":275},{\"x\":453,\"y\":274},{\"x\":453,\"y\":274},{\"x\":453,\"y\":273},{\"x\":453,\"y\":273},{\"x\":453,\"y\":272},{\"x\":452,\"y\":271},{\"x\":452,\"y\":270},{\"x\":452,\"y\":269},{\"x\":452,\"y\":269},{\"x\":452,\"y\":268},{\"x\":452,\"y\":268},{\"x\":451,\"y\":268},{\"x\":451,\"y\":268},{\"x\":451,\"y\":267},{\"x\":451,\"y\":267},{\"x\":451,\"y\":267},{\"x\":451,\"y\":267},{\"x\":451,\"y\":266},{\"x\":451,\"y\":266},{\"x\":451,\"y\":266},{\"x\":451,\"y\":265},{\"x\":451,\"y\":265},{\"x\":450,\"y\":265},{\"x\":450,\"y\":264},{\"x\":450,\"y\":264},{\"x\":450,\"y\":264},{\"x\":450,\"y\":263},{\"x\":450,\"y\":263},{\"x\":450,\"y\":263},{\"x\":449,\"y\":262},{\"x\":449,\"y\":262},{\"x\":448,\"y\":262},{\"x\":448,\"y\":261},{\"x\":448,\"y\":261},{\"x\":447,\"y\":260},{\"x\":446,\"y\":260},{\"x\":446,\"y\":259},{\"x\":445,\"y\":259},{\"x\":444,\"y\":258},{\"x\":443,\"y\":257},{\"x\":442,\"y\":257},{\"x\":440,\"y\":256},{\"x\":439,\"y\":256},{\"x\":438,\"y\":255},{\"x\":438,\"y\":255},{\"x\":436,\"y\":255},{\"x\":436,\"y\":254},{\"x\":435,\"y\":254},{\"x\":434,\"y\":253},{\"x\":433,\"y\":253},{\"x\":432,\"y\":252},{\"x\":431,\"y\":252},{\"x\":429,\"y\":251},{\"x\":428,\"y\":251},{\"x\":427,\"y\":250},{\"x\":425,\"y\":250},{\"x\":422,\"y\":249},{\"x\":420,\"y\":248},{\"x\":417,\"y\":248},{\"x\":414,\"y\":248},{\"x\":411,\"y\":248},{\"x\":409,\"y\":248},{\"x\":404,\"y\":248},{\"x\":400,\"y\":248},{\"x\":398,\"y\":248},{\"x\":393,\"y\":248},{\"x\":389,\"y\":249},{\"x\":385,\"y\":250},{\"x\":379,\"y\":251},{\"x\":373,\"y\":253},{\"x\":366,\"y\":255},{\"x\":354,\"y\":257},{\"x\":344,\"y\":260},{\"x\":333,\"y\":262},{\"x\":323,\"y\":265},{\"x\":309,\"y\":268},{\"x\":296,\"y\":272},{\"x\":282,\"y\":277},{\"x\":269,\"y\":281},{\"x\":255,\"y\":286},{\"x\":249,\"y\":288},{\"x\":237,\"y\":292},{\"x\":227,\"y\":294},{\"x\":220,\"y\":296},{\"x\":212,\"y\":297},{\"x\":205,\"y\":298},{\"x\":199,\"y\":298},{\"x\":193,\"y\":299},{\"x\":187,\"y\":299},{\"x\":181,\"y\":299},{\"x\":175,\"y\":299},{\"x\":169,\"y\":299},{\"x\":163,\"y\":299},{\"x\":158,\"y\":299},{\"x\":156,\"y\":298},{\"x\":152,\"y\":298},{\"x\":149,\"y\":298},{\"x\":144,\"y\":298},{\"x\":142,\"y\":298},{\"x\":139,\"y\":298},{\"x\":136,\"y\":298},{\"x\":134,\"y\":298},{\"x\":132,\"y\":298},{\"x\":129,\"y\":298},{\"x\":128,\"y\":298},{\"x\":125,\"y\":298},{\"x\":123,\"y\":298},{\"x\":122,\"y\":298},{\"x\":120,\"y\":298},{\"x\":119,\"y\":298},{\"x\":118,\"y\":298},{\"x\":117,\"y\":298},{\"x\":116,\"y\":297},{\"x\":115,\"y\":297},{\"x\":114,\"y\":297},{\"x\":114,\"y\":296},{\"x\":113,\"y\":296},{\"x\":112,\"y\":296},{\"x\":111,\"y\":295},{\"x\":111,\"y\":295},{\"x\":110,\"y\":294},{\"x\":109,\"y\":294},{\"x\":108,\"y\":294},{\"x\":108,\"y\":293},{\"x\":108,\"y\":293},{\"x\":107,\"y\":293},{\"x\":107,\"y\":293},{\"x\":106,\"y\":293},{\"x\":106,\"y\":292},{\"x\":106,\"y\":292},{\"x\":106,\"y\":292},{\"x\":106,\"y\":292},{\"x\":106,\"y\":291},{\"x\":106,\"y\":291},{\"x\":106,\"y\":290},{\"x\":106,\"y\":290},{\"x\":106,\"y\":289},{\"x\":106,\"y\":288},{\"x\":106,\"y\":288},{\"x\":106,\"y\":288},{\"x\":106,\"y\":287},{\"x\":106,\"y\":287},{\"x\":106,\"y\":286},{\"x\":106,\"y\":286},{\"x\":106,\"y\":285},{\"x\":106,\"y\":284},{\"x\":106,\"y\":284},{\"x\":106,\"y\":283},{\"x\":106,\"y\":283},{\"x\":107,\"y\":282},{\"x\":107,\"y\":282},{\"x\":107,\"y\":282},{\"x\":107,\"y\":281},{\"x\":107,\"y\":281},{\"x\":108,\"y\":280},{\"x\":108,\"y\":280},{\"x\":108,\"y\":279},{\"x\":108,\"y\":279},{\"x\":109,\"y\":278},{\"x\":110,\"y\":277},{\"x\":110,\"y\":277},{\"x\":111,\"y\":276},{\"x\":112,\"y\":274},{\"x\":114,\"y\":273},{\"x\":115,\"y\":271},{\"x\":117,\"y\":269},{\"x\":119,\"y\":268},{\"x\":121,\"y\":265},{\"x\":124,\"y\":264},{\"x\":125,\"y\":263},{\"x\":127,\"y\":261},{\"x\":129,\"y\":259},{\"x\":132,\"y\":258},{\"x\":134,\"y\":256},{\"x\":136,\"y\":255},{\"x\":137,\"y\":254},{\"x\":139,\"y\":252},{\"x\":142,\"y\":250},{\"x\":142,\"y\":250},{\"x\":145,\"y\":248},{\"x\":146,\"y\":247},{\"x\":149,\"y\":245},{\"x\":151,\"y\":244},{\"x\":154,\"y\":242},{\"x\":156,\"y\":241},{\"x\":159,\"y\":239},{\"x\":163,\"y\":238},{\"x\":167,\"y\":236},{\"x\":171,\"y\":233},{\"x\":176,\"y\":231},{\"x\":185,\"y\":227},{\"x\":192,\"y\":224},{\"x\":200,\"y\":221},{\"x\":209,\"y\":218},{\"x\":217,\"y\":215},{\"x\":227,\"y\":212},{\"x\":238,\"y\":208},{\"x\":251,\"y\":203},{\"x\":265,\"y\":198},{\"x\":279,\"y\":193},{\"x\":306,\"y\":183},{\"x\":316,\"y\":181},{\"x\":334,\"y\":175},{\"x\":352,\"y\":170},{\"x\":371,\"y\":165},{\"x\":388,\"y\":160},{\"x\":395,\"y\":158},{\"x\":408,\"y\":155},{\"x\":419,\"y\":152},{\"x\":429,\"y\":150},{\"x\":437,\"y\":148},{\"x\":445,\"y\":146},{\"x\":451,\"y\":145},{\"x\":457,\"y\":143},{\"x\":461,\"y\":141},{\"x\":463,\"y\":141},{\"x\":467,\"y\":139},{\"x\":470,\"y\":138},{\"x\":472,\"y\":137},{\"x\":474,\"y\":136},{\"x\":476,\"y\":135},{\"x\":478,\"y\":135},{\"x\":481,\"y\":133},{\"x\":483,\"y\":132},{\"x\":485,\"y\":131},{\"x\":488,\"y\":130},{\"x\":490,\"y\":130},{\"x\":492,\"y\":129},{\"x\":494,\"y\":128},{\"x\":496,\"y\":128},{\"x\":497,\"y\":127},{\"x\":498,\"y\":127},{\"x\":498,\"y\":127},{\"x\":499,\"y\":127},{\"x\":500,\"y\":126},{\"x\":500,\"y\":126},{\"x\":501,\"y\":126},{\"x\":501,\"y\":126},{\"x\":502,\"y\":126},{\"x\":502,\"y\":126},{\"x\":503,\"y\":126},{\"x\":504,\"y\":126},{\"x\":505,\"y\":126},{\"x\":505,\"y\":126},{\"x\":506,\"y\":126},{\"x\":507,\"y\":126},{\"x\":508,\"y\":126},{\"x\":509,\"y\":126},{\"x\":509,\"y\":126},{\"x\":510,\"y\":126},{\"x\":511,\"y\":126},{\"x\":512,\"y\":126},{\"x\":512,\"y\":126},{\"x\":513,\"y\":127},{\"x\":514,\"y\":127},{\"x\":514,\"y\":127},{\"x\":514,\"y\":127},{\"x\":515,\"y\":127},{\"x\":515,\"y\":128},{\"x\":516,\"y\":128},{\"x\":516,\"y\":128},{\"x\":516,\"y\":128},{\"x\":516,\"y\":128},{\"x\":517,\"y\":128},{\"x\":517,\"y\":128},{\"x\":517,\"y\":129},{\"x\":517,\"y\":129},{\"x\":517,\"y\":129},{\"x\":518,\"y\":129},{\"x\":518,\"y\":129},{\"x\":518,\"y\":130},{\"x\":518,\"y\":130},{\"x\":519,\"y\":130},{\"x\":519,\"y\":131},{\"x\":519,\"y\":131},{\"x\":520,\"y\":131},{\"x\":520,\"y\":132},{\"x\":520,\"y\":133},{\"x\":521,\"y\":133},{\"x\":521,\"y\":133},{\"x\":521,\"y\":134},{\"x\":522,\"y\":134},{\"x\":522,\"y\":134},{\"x\":522,\"y\":135},{\"x\":523,\"y\":136},{\"x\":523,\"y\":136},{\"x\":523,\"y\":136},{\"x\":524,\"y\":137},{\"x\":524,\"y\":138},{\"x\":524,\"y\":138},{\"x\":524,\"y\":139},{\"x\":524,\"y\":139},{\"x\":525,\"y\":140},{\"x\":525,\"y\":140},{\"x\":525,\"y\":141},{\"x\":525,\"y\":142},{\"x\":525,\"y\":143},{\"x\":525,\"y\":144},{\"x\":525,\"y\":146},{\"x\":525,\"y\":147},{\"x\":525,\"y\":150},{\"x\":525,\"y\":152},{\"x\":525,\"y\":155},{\"x\":525,\"y\":157},{\"x\":525,\"y\":160},{\"x\":525,\"y\":162},{\"x\":525,\"y\":164},{\"x\":525,\"y\":167},{\"x\":525,\"y\":168},{\"x\":525,\"y\":170},{\"x\":525,\"y\":171},{\"x\":525,\"y\":173},{\"x\":525,\"y\":174},{\"x\":525,\"y\":176},{\"x\":525,\"y\":177},{\"x\":525,\"y\":179},{\"x\":524,\"y\":182},{\"x\":524,\"y\":184},{\"x\":523,\"y\":187},{\"x\":523,\"y\":190},{\"x\":523,\"y\":193},{\"x\":523,\"y\":195},{\"x\":522,\"y\":197},{\"x\":521,\"y\":203},{\"x\":521,\"y\":206},{\"x\":520,\"y\":209},{\"x\":519,\"y\":212},{\"x\":519,\"y\":216},{\"x\":519,\"y\":219},{\"x\":518,\"y\":224},{\"x\":517,\"y\":227},{\"x\":516,\"y\":231},{\"x\":515,\"y\":235},{\"x\":514,\"y\":238},{\"x\":512,\"y\":242},{\"x\":510,\"y\":245},{\"x\":509,\"y\":249},{\"x\":507,\"y\":252},{\"x\":505,\"y\":255},{\"x\":503,\"y\":258},{\"x\":501,\"y\":261},{\"x\":499,\"y\":264},{\"x\":497,\"y\":266},{\"x\":496,\"y\":268},{\"x\":493,\"y\":272},{\"x\":492,\"y\":273},{\"x\":491,\"y\":275},{\"x\":489,\"y\":278},{\"x\":488,\"y\":279},{\"x\":486,\"y\":281},{\"x\":485,\"y\":283},{\"x\":484,\"y\":284},{\"x\":483,\"y\":285},{\"x\":482,\"y\":286},{\"x\":481,\"y\":287},{\"x\":479,\"y\":288},{\"x\":478,\"y\":289},{\"x\":476,\"y\":290},{\"x\":474,\"y\":291},{\"x\":473,\"y\":291},{\"x\":471,\"y\":292},{\"x\":470,\"y\":293},{\"x\":468,\"y\":294},{\"x\":467,\"y\":295},{\"x\":465,\"y\":296},{\"x\":464,\"y\":297},{\"x\":463,\"y\":298},{\"x\":461,\"y\":299},{\"x\":460,\"y\":300},{\"x\":459,\"y\":301},{\"x\":457,\"y\":301},{\"x\":456,\"y\":302},{\"x\":455,\"y\":302},{\"x\":453,\"y\":302},{\"x\":452,\"y\":303},{\"x\":451,\"y\":303},{\"x\":450,\"y\":303},{\"x\":449,\"y\":303},{\"x\":448,\"y\":303},{\"x\":447,\"y\":304},{\"x\":446,\"y\":304},{\"x\":445,\"y\":304},{\"x\":444,\"y\":304},{\"x\":442,\"y\":304},{\"x\":441,\"y\":304},{\"x\":440,\"y\":304},{\"x\":439,\"y\":304},{\"x\":438,\"y\":304},{\"x\":438,\"y\":304},{\"x\":437,\"y\":304},{\"x\":436,\"y\":304},{\"x\":436,\"y\":304},{\"x\":435,\"y\":304},{\"x\":435,\"y\":303},{\"x\":434,\"y\":303},{\"x\":433,\"y\":302},{\"x\":431,\"y\":300},{\"x\":429,\"y\":298},{\"x\":427,\"y\":295},{\"x\":423,\"y\":292},{\"x\":419,\"y\":288},{\"x\":415,\"y\":283},{\"x\":410,\"y\":279},{\"x\":405,\"y\":274},{\"x\":400,\"y\":269},{\"x\":395,\"y\":264},{\"x\":390,\"y\":258},{\"x\":381,\"y\":249},{\"x\":375,\"y\":243},{\"x\":368,\"y\":237},{\"x\":360,\"y\":229},{\"x\":352,\"y\":220},{\"x\":333,\"y\":202},{\"x\":316,\"y\":188},{\"x\":299,\"y\":173},{\"x\":280,\"y\":157},{\"x\":259,\"y\":140},{\"x\":239,\"y\":124},{\"x\":229,\"y\":116},{\"x\":212,\"y\":101},{\"x\":196,\"y\":88},{\"x\":182,\"y\":78},{\"x\":177,\"y\":73},{\"x\":167,\"y\":65},{\"x\":159,\"y\":60},{\"x\":153,\"y\":55},{\"x\":147,\"y\":52},{\"x\":145,\"y\":51},{\"x\":138,\"y\":48},{\"x\":135,\"y\":47},{\"x\":132,\"y\":47},{\"x\":130,\"y\":46},{\"x\":127,\"y\":46},{\"x\":125,\"y\":46},{\"x\":123,\"y\":45},{\"x\":121,\"y\":44},{\"x\":120,\"y\":44},{\"x\":119,\"y\":44},{\"x\":118,\"y\":44},{\"x\":117,\"y\":44},{\"x\":117,\"y\":44},{\"x\":117,\"y\":43},{\"x\":116,\"y\":43},{\"x\":116,\"y\":43},{\"x\":116,\"y\":43},{\"x\":116,\"y\":43},{\"x\":115,\"y\":43},{\"x\":115,\"y\":43},{\"x\":115,\"y\":43},{\"x\":114,\"y\":44},{\"x\":114,\"y\":44},{\"x\":113,\"y\":45},{\"x\":112,\"y\":46},{\"x\":111,\"y\":47},{\"x\":111,\"y\":48},{\"x\":110,\"y\":48},{\"x\":109,\"y\":49},{\"x\":108,\"y\":50},{\"x\":108,\"y\":51},{\"x\":107,\"y\":52},{\"x\":106,\"y\":54},{\"x\":105,\"y\":55},{\"x\":104,\"y\":55},{\"x\":103,\"y\":57},{\"x\":102,\"y\":58},{\"x\":102,\"y\":59},{\"x\":101,\"y\":60},{\"x\":100,\"y\":61},{\"x\":100,\"y\":62},{\"x\":99,\"y\":62},{\"x\":99,\"y\":63},{\"x\":98,\"y\":64},{\"x\":98,\"y\":64},{\"x\":97,\"y\":65},{\"x\":97,\"y\":66},{\"x\":97,\"y\":66},{\"x\":96,\"y\":67},{\"x\":96,\"y\":68},{\"x\":95,\"y\":69},{\"x\":94,\"y\":70},{\"x\":94,\"y\":71},{\"x\":93,\"y\":72},{\"x\":93,\"y\":73},{\"x\":93,\"y\":74},{\"x\":92,\"y\":75},{\"x\":91,\"y\":77},{\"x\":91,\"y\":78},{\"x\":90,\"y\":79},{\"x\":90,\"y\":81},{\"x\":89,\"y\":83},{\"x\":89,\"y\":84},{\"x\":88,\"y\":85},{\"x\":88,\"y\":87},{\"x\":88,\"y\":89},{\"x\":87,\"y\":90},{\"x\":87,\"y\":91},{\"x\":87,\"y\":93},{\"x\":86,\"y\":95},{\"x\":86,\"y\":96},{\"x\":86,\"y\":98},{\"x\":86,\"y\":99},{\"x\":86,\"y\":100},{\"x\":85,\"y\":102},{\"x\":85,\"y\":103},{\"x\":85,\"y\":105},{\"x\":85,\"y\":105},{\"x\":85,\"y\":107},{\"x\":85,\"y\":108},{\"x\":85,\"y\":110},{\"x\":85,\"y\":111},{\"x\":85,\"y\":112},{\"x\":85,\"y\":114},{\"x\":85,\"y\":116},{\"x\":85,\"y\":117},{\"x\":85,\"y\":119},{\"x\":85,\"y\":121},{\"x\":85,\"y\":122},{\"x\":85,\"y\":124},{\"x\":85,\"y\":126},{\"x\":86,\"y\":127},{\"x\":86,\"y\":128},{\"x\":87,\"y\":130},{\"x\":88,\"y\":131},{\"x\":89,\"y\":133},{\"x\":91,\"y\":135},{\"x\":92,\"y\":137},{\"x\":94,\"y\":139},{\"x\":97,\"y\":141},{\"x\":99,\"y\":143},{\"x\":102,\"y\":146},{\"x\":104,\"y\":148},{\"x\":106,\"y\":149},{\"x\":108,\"y\":151},{\"x\":110,\"y\":153},{\"x\":112,\"y\":154},{\"x\":115,\"y\":155},{\"x\":118,\"y\":157},{\"x\":120,\"y\":157},{\"x\":123,\"y\":158},{\"x\":126,\"y\":159},{\"x\":129,\"y\":160},{\"x\":132,\"y\":160},{\"x\":135,\"y\":161},{\"x\":139,\"y\":161},{\"x\":142,\"y\":162},{\"x\":145,\"y\":163},{\"x\":148,\"y\":163},{\"x\":152,\"y\":164},{\"x\":155,\"y\":164},{\"x\":158,\"y\":165},{\"x\":161,\"y\":165},{\"x\":164,\"y\":166},{\"x\":168,\"y\":166},{\"x\":171,\"y\":167},{\"x\":174,\"y\":167},{\"x\":178,\"y\":167},{\"x\":181,\"y\":167},{\"x\":184,\"y\":167},{\"x\":187,\"y\":167},{\"x\":190,\"y\":167},{\"x\":194,\"y\":167},{\"x\":198,\"y\":167},{\"x\":202,\"y\":167},{\"x\":206,\"y\":167},{\"x\":211,\"y\":168},{\"x\":215,\"y\":168},{\"x\":221,\"y\":168},{\"x\":226,\"y\":169},{\"x\":232,\"y\":169},{\"x\":237,\"y\":170},{\"x\":243,\"y\":171},{\"x\":249,\"y\":172},{\"x\":255,\"y\":173},{\"x\":261,\"y\":174},{\"x\":268,\"y\":175},{\"x\":275,\"y\":176},{\"x\":281,\"y\":177},{\"x\":288,\"y\":178},{\"x\":295,\"y\":179},{\"x\":301,\"y\":180},{\"x\":307,\"y\":182},{\"x\":313,\"y\":183},{\"x\":318,\"y\":185},{\"x\":323,\"y\":186},{\"x\":328,\"y\":188},{\"x\":333,\"y\":190},{\"x\":337,\"y\":192},{\"x\":340,\"y\":193},{\"x\":342,\"y\":194},{\"x\":347,\"y\":197},{\"x\":351,\"y\":199},{\"x\":354,\"y\":201},{\"x\":356,\"y\":203},{\"x\":359,\"y\":206},{\"x\":363,\"y\":208},{\"x\":366,\"y\":210},{\"x\":369,\"y\":212},{\"x\":373,\"y\":215},{\"x\":374,\"y\":216},{\"x\":377,\"y\":218},{\"x\":379,\"y\":220},{\"x\":381,\"y\":221},{\"x\":383,\"y\":222},{\"x\":384,\"y\":223},{\"x\":385,\"y\":224},{\"x\":385,\"y\":225},{\"x\":386,\"y\":225},{\"x\":388,\"y\":226},{\"x\":390,\"y\":228},{\"x\":391,\"y\":229},{\"x\":394,\"y\":230},{\"x\":397,\"y\":233},{\"x\":399,\"y\":234},{\"x\":401,\"y\":235},{\"x\":403,\"y\":238},{\"x\":406,\"y\":239},{\"x\":409,\"y\":241},{\"x\":410,\"y\":242},{\"x\":412,\"y\":244},{\"x\":414,\"y\":245},{\"x\":415,\"y\":246},{\"x\":416,\"y\":247},{\"x\":417,\"y\":248},{\"x\":418,\"y\":249},{\"x\":419,\"y\":250},{\"x\":420,\"y\":251},{\"x\":421,\"y\":252},{\"x\":423,\"y\":253},{\"x\":425,\"y\":255},{\"x\":426,\"y\":256},{\"x\":428,\"y\":259},{\"x\":430,\"y\":261},{\"x\":431,\"y\":263},{\"x\":433,\"y\":265},{\"x\":434,\"y\":266},{\"x\":436,\"y\":269},{\"x\":437,\"y\":271},{\"x\":439,\"y\":273},{\"x\":441,\"y\":275},{\"x\":442,\"y\":277},{\"x\":443,\"y\":279},{\"x\":444,\"y\":281},{\"x\":445,\"y\":282},{\"x\":446,\"y\":284},{\"x\":447,\"y\":285},{\"x\":448,\"y\":287},{\"x\":449,\"y\":289},{\"x\":450,\"y\":290},{\"x\":451,\"y\":291},{\"x\":453,\"y\":294},{\"x\":453,\"y\":295},{\"x\":454,\"y\":297},{\"x\":455,\"y\":299},{\"x\":456,\"y\":301},{\"x\":457,\"y\":303},{\"x\":458,\"y\":305},{\"x\":459,\"y\":308},{\"x\":459,\"y\":309},{\"x\":460,\"y\":311},{\"x\":460,\"y\":313},{\"x\":460,\"y\":315},{\"x\":461,\"y\":317},{\"x\":462,\"y\":319},{\"x\":462,\"y\":321},{\"x\":462,\"y\":322},{\"x\":463,\"y\":324},{\"x\":463,\"y\":327},{\"x\":463,\"y\":328},{\"x\":464,\"y\":330},{\"x\":464,\"y\":333},{\"x\":464,\"y\":336},{\"x\":464,\"y\":337},{\"x\":464,\"y\":340},{\"x\":464,\"y\":342},{\"x\":464,\"y\":344},{\"x\":464,\"y\":347},{\"x\":464,\"y\":349},{\"x\":464,\"y\":351},{\"x\":464,\"y\":353},{\"x\":464,\"y\":355},{\"x\":464,\"y\":358},{\"x\":464,\"y\":361},{\"x\":464,\"y\":362},{\"x\":463,\"y\":365},{\"x\":462,\"y\":366},{\"x\":460,\"y\":369},{\"x\":459,\"y\":372},{\"x\":457,\"y\":375},{\"x\":455,\"y\":378},{\"x\":453,\"y\":380},{\"x\":451,\"y\":383},{\"x\":448,\"y\":386},{\"x\":446,\"y\":389},{\"x\":444,\"y\":391},{\"x\":441,\"y\":394},{\"x\":438,\"y\":397},{\"x\":437,\"y\":398},{\"x\":435,\"y\":400},{\"x\":432,\"y\":402},{\"x\":430,\"y\":403},{\"x\":428,\"y\":404},{\"x\":424,\"y\":406},{\"x\":421,\"y\":406},{\"x\":417,\"y\":407},{\"x\":413,\"y\":407},{\"x\":408,\"y\":408},{\"x\":403,\"y\":408},{\"x\":398,\"y\":408},{\"x\":396,\"y\":408},{\"x\":392,\"y\":408},{\"x\":389,\"y\":408},{\"x\":386,\"y\":408},{\"x\":383,\"y\":408},{\"x\":381,\"y\":408},{\"x\":378,\"y\":408},{\"x\":376,\"y\":408},{\"x\":374,\"y\":408},{\"x\":371,\"y\":408},{\"x\":368,\"y\":408},{\"x\":365,\"y\":408},{\"x\":362,\"y\":407},{\"x\":360,\"y\":406},{\"x\":358,\"y\":404},{\"x\":355,\"y\":403},{\"x\":353,\"y\":401},{\"x\":352,\"y\":400},{\"x\":350,\"y\":399},{\"x\":349,\"y\":397},{\"x\":347,\"y\":395},{\"x\":347,\"y\":394},{\"x\":345,\"y\":392},{\"x\":344,\"y\":390},{\"x\":344,\"y\":389},{\"x\":343,\"y\":387},{\"x\":342,\"y\":385},{\"x\":341,\"y\":382},{\"x\":341,\"y\":380},{\"x\":341,\"y\":377},{\"x\":341,\"y\":373},{\"x\":341,\"y\":370},{\"x\":341,\"y\":369},{\"x\":341,\"y\":363},{\"x\":341,\"y\":362},{\"x\":341,\"y\":356},{\"x\":341,\"y\":354},{\"x\":341,\"y\":351},{\"x\":342,\"y\":348},{\"x\":344,\"y\":345},{\"x\":344,\"y\":342},{\"x\":346,\"y\":338},{\"x\":348,\"y\":335},{\"x\":349,\"y\":332},{\"x\":349,\"y\":330},{\"x\":352,\"y\":325},{\"x\":353,\"y\":324},{\"x\":355,\"y\":319},{\"x\":357,\"y\":317},{\"x\":359,\"y\":314},{\"x\":361,\"y\":311},{\"x\":364,\"y\":308},{\"x\":367,\"y\":305},{\"x\":370,\"y\":303},{\"x\":373,\"y\":300},{\"x\":376,\"y\":297},{\"x\":377,\"y\":296},{\"x\":380,\"y\":294},{\"x\":382,\"y\":292},{\"x\":384,\"y\":290},{\"x\":386,\"y\":289},{\"x\":388,\"y\":287},{\"x\":391,\"y\":285},{\"x\":393,\"y\":284},{\"x\":395,\"y\":282},{\"x\":397,\"y\":281},{\"x\":398,\"y\":281},{\"x\":402,\"y\":278},{\"x\":404,\"y\":277},{\"x\":406,\"y\":277},{\"x\":408,\"y\":276},{\"x\":411,\"y\":275},{\"x\":413,\"y\":275},{\"x\":415,\"y\":275},{\"x\":417,\"y\":275},{\"x\":420,\"y\":275},{\"x\":422,\"y\":275},{\"x\":425,\"y\":275},{\"x\":428,\"y\":275},{\"x\":431,\"y\":275},{\"x\":434,\"y\":275},{\"x\":437,\"y\":275},{\"x\":440,\"y\":275},{\"x\":443,\"y\":275},{\"x\":447,\"y\":275},{\"x\":450,\"y\":275},{\"x\":453,\"y\":275},{\"x\":458,\"y\":276},{\"x\":461,\"y\":277},{\"x\":466,\"y\":278},{\"x\":470,\"y\":279},{\"x\":474,\"y\":281},{\"x\":478,\"y\":282},{\"x\":482,\"y\":284},{\"x\":485,\"y\":286},{\"x\":489,\"y\":288},{\"x\":492,\"y\":290},{\"x\":493,\"y\":291},{\"x\":495,\"y\":292},{\"x\":498,\"y\":293},{\"x\":499,\"y\":295},{\"x\":501,\"y\":296},{\"x\":502,\"y\":297},{\"x\":503,\"y\":298},{\"x\":504,\"y\":298},{\"x\":506,\"y\":299},{\"x\":507,\"y\":300},{\"x\":508,\"y\":300},{\"x\":509,\"y\":301},{\"x\":510,\"y\":302},{\"x\":511,\"y\":303},{\"x\":511,\"y\":303},{\"x\":513,\"y\":304},{\"x\":513,\"y\":305},{\"x\":515,\"y\":306},{\"x\":516,\"y\":307},{\"x\":517,\"y\":309},{\"x\":518,\"y\":310},{\"x\":520,\"y\":311},{\"x\":522,\"y\":314},{\"x\":523,\"y\":316},{\"x\":524,\"y\":318},{\"x\":526,\"y\":320},{\"x\":527,\"y\":323},{\"x\":529,\"y\":326},{\"x\":531,\"y\":329},{\"x\":532,\"y\":332},{\"x\":533,\"y\":334},{\"x\":535,\"y\":336},{\"x\":536,\"y\":338},{\"x\":537,\"y\":341},{\"x\":538,\"y\":343},{\"x\":539,\"y\":345},{\"x\":539,\"y\":347},{\"x\":540,\"y\":348},{\"x\":540,\"y\":350},{\"x\":541,\"y\":351},{\"x\":541,\"y\":353},{\"x\":541,\"y\":354},{\"x\":541,\"y\":355},{\"x\":541,\"y\":357},{\"x\":541,\"y\":358},{\"x\":541,\"y\":360},{\"x\":541,\"y\":361},{\"x\":541,\"y\":362},{\"x\":541,\"y\":364},{\"x\":541,\"y\":365},{\"x\":541,\"y\":366},{\"x\":541,\"y\":367},{\"x\":541,\"y\":368},{\"x\":541,\"y\":369},{\"x\":541,\"y\":371},{\"x\":541,\"y\":372},{\"x\":541,\"y\":373},{\"x\":541,\"y\":375},{\"x\":541,\"y\":377},{\"x\":541,\"y\":378},{\"x\":541,\"y\":379},{\"x\":541,\"y\":381},{\"x\":541,\"y\":382},{\"x\":540,\"y\":384},{\"x\":540,\"y\":386},{\"x\":539,\"y\":387},{\"x\":539,\"y\":388},{\"x\":538,\"y\":389},{\"x\":538,\"y\":391},{\"x\":537,\"y\":392},{\"x\":536,\"y\":393},{\"x\":535,\"y\":394},{\"x\":533,\"y\":396},{\"x\":532,\"y\":397},{\"x\":530,\"y\":398},{\"x\":527,\"y\":400},{\"x\":525,\"y\":402},{\"x\":521,\"y\":404},{\"x\":517,\"y\":405},{\"x\":513,\"y\":407},{\"x\":509,\"y\":409},{\"x\":505,\"y\":410},{\"x\":501,\"y\":411},{\"x\":500,\"y\":411},{\"x\":496,\"y\":412},{\"x\":493,\"y\":412},{\"x\":489,\"y\":412},{\"x\":486,\"y\":412},{\"x\":483,\"y\":412},{\"x\":480,\"y\":411},{\"x\":477,\"y\":410},{\"x\":474,\"y\":408},{\"x\":471,\"y\":407},{\"x\":467,\"y\":404},{\"x\":465,\"y\":403},{\"x\":462,\"y\":400},{\"x\":459,\"y\":398},{\"x\":456,\"y\":396},{\"x\":455,\"y\":395},{\"x\":452,\"y\":393},{\"x\":450,\"y\":392},{\"x\":448,\"y\":390},{\"x\":447,\"y\":389},{\"x\":445,\"y\":388},{\"x\":443,\"y\":387},{\"x\":441,\"y\":386},{\"x\":440,\"y\":385},{\"x\":439,\"y\":385},{\"x\":437,\"y\":383},{\"x\":436,\"y\":383},{\"x\":434,\"y\":382},{\"x\":433,\"y\":381},{\"x\":431,\"y\":380},{\"x\":430,\"y\":379},{\"x\":428,\"y\":377},{\"x\":427,\"y\":376},{\"x\":426,\"y\":374},{\"x\":424,\"y\":373},{\"x\":423,\"y\":371},{\"x\":422,\"y\":370},{\"x\":421,\"y\":368},{\"x\":420,\"y\":367},{\"x\":419,\"y\":365},{\"x\":418,\"y\":363},{\"x\":417,\"y\":362},{\"x\":416,\"y\":360},{\"x\":414,\"y\":358},{\"x\":414,\"y\":356},{\"x\":413,\"y\":354},{\"x\":412,\"y\":352},{\"x\":411,\"y\":351},{\"x\":410,\"y\":349},{\"x\":410,\"y\":347},{\"x\":409,\"y\":346},{\"x\":409,\"y\":344},{\"x\":409,\"y\":342},{\"x\":408,\"y\":341},{\"x\":408,\"y\":340},{\"x\":408,\"y\":338},{\"x\":408,\"y\":336},{\"x\":408,\"y\":335},{\"x\":408,\"y\":333},{\"x\":408,\"y\":331},{\"x\":408,\"y\":329},{\"x\":408,\"y\":328},{\"x\":408,\"y\":326},{\"x\":408,\"y\":324},{\"x\":408,\"y\":322},{\"x\":409,\"y\":320},{\"x\":409,\"y\":318},{\"x\":410,\"y\":317},{\"x\":411,\"y\":314},{\"x\":412,\"y\":312},{\"x\":413,\"y\":310},{\"x\":415,\"y\":307},{\"x\":416,\"y\":305},{\"x\":417,\"y\":304},{\"x\":418,\"y\":301},{\"x\":419,\"y\":299},{\"x\":421,\"y\":297},{\"x\":422,\"y\":295},{\"x\":423,\"y\":293},{\"x\":424,\"y\":291},{\"x\":425,\"y\":290},{\"x\":427,\"y\":288},{\"x\":429,\"y\":286},{\"x\":430,\"y\":284},{\"x\":432,\"y\":283},{\"x\":434,\"y\":282},{\"x\":436,\"y\":280},{\"x\":439,\"y\":278},{\"x\":440,\"y\":277},{\"x\":442,\"y\":275},{\"x\":443,\"y\":274},{\"x\":445,\"y\":272},{\"x\":447,\"y\":270},{\"x\":449,\"y\":269},{\"x\":451,\"y\":266},{\"x\":453,\"y\":265},{\"x\":455,\"y\":262},{\"x\":458,\"y\":261},{\"x\":460,\"y\":259},{\"x\":463,\"y\":257},{\"x\":464,\"y\":256},{\"x\":467,\"y\":254},{\"x\":469,\"y\":252},{\"x\":471,\"y\":250},{\"x\":473,\"y\":249},{\"x\":475,\"y\":248},{\"x\":477,\"y\":246},{\"x\":479,\"y\":245},{\"x\":481,\"y\":242},{\"x\":483,\"y\":240},{\"x\":484,\"y\":239},{\"x\":487,\"y\":237},{\"x\":488,\"y\":235},{\"x\":490,\"y\":234},{\"x\":492,\"y\":231},{\"x\":493,\"y\":229},{\"x\":495,\"y\":228},{\"x\":497,\"y\":226},{\"x\":498,\"y\":225},{\"x\":500,\"y\":223},{\"x\":501,\"y\":222},{\"x\":502,\"y\":221},{\"x\":504,\"y\":219},{\"x\":505,\"y\":218},{\"x\":506,\"y\":217},{\"x\":507,\"y\":215},{\"x\":508,\"y\":215},{\"x\":509,\"y\":214},{\"x\":509,\"y\":212},{\"x\":510,\"y\":211},{\"x\":510,\"y\":210},{\"x\":511,\"y\":209},{\"x\":511,\"y\":208},{\"x\":512,\"y\":207},{\"x\":512,\"y\":206},{\"x\":513,\"y\":205},{\"x\":514,\"y\":204},{\"x\":514,\"y\":202},{\"x\":515,\"y\":201},{\"x\":515,\"y\":201},{\"x\":516,\"y\":199},{\"x\":516,\"y\":198},{\"x\":516,\"y\":197},{\"x\":517,\"y\":196},{\"x\":517,\"y\":195},{\"x\":518,\"y\":194},{\"x\":518,\"y\":193},{\"x\":519,\"y\":192},{\"x\":520,\"y\":190},{\"x\":520,\"y\":189},{\"x\":521,\"y\":187},{\"x\":521,\"y\":186},{\"x\":522,\"y\":184},{\"x\":522,\"y\":182},{\"x\":523,\"y\":180},{\"x\":524,\"y\":177},{\"x\":525,\"y\":175},{\"x\":526,\"y\":173},{\"x\":527,\"y\":171},{\"x\":528,\"y\":168},{\"x\":529,\"y\":167},{\"x\":530,\"y\":165},{\"x\":530,\"y\":162},{\"x\":531,\"y\":160},{\"x\":532,\"y\":158},{\"x\":533,\"y\":156},{\"x\":534,\"y\":152},{\"x\":534,\"y\":151},{\"x\":535,\"y\":149},{\"x\":536,\"y\":146},{\"x\":536,\"y\":145},{\"x\":536,\"y\":143},{\"x\":537,\"y\":140},{\"x\":537,\"y\":139},{\"x\":537,\"y\":137},{\"x\":537,\"y\":136},{\"x\":537,\"y\":135},{\"x\":536,\"y\":134},{\"x\":534,\"y\":132},{\"x\":533,\"y\":132},{\"x\":531,\"y\":131},{\"x\":528,\"y\":131},{\"x\":525,\"y\":131},{\"x\":524,\"y\":131},{\"x\":521,\"y\":131},{\"x\":519,\"y\":131},{\"x\":516,\"y\":131},{\"x\":513,\"y\":131},{\"x\":511,\"y\":131},{\"x\":509,\"y\":131},{\"x\":507,\"y\":131},{\"x\":504,\"y\":132},{\"x\":502,\"y\":132},{\"x\":500,\"y\":133},{\"x\":498,\"y\":133},{\"x\":495,\"y\":134},{\"x\":493,\"y\":135},{\"x\":491,\"y\":136},{\"x\":489,\"y\":137},{\"x\":487,\"y\":137},{\"x\":485,\"y\":138},{\"x\":483,\"y\":140},{\"x\":481,\"y\":141},{\"x\":478,\"y\":142},{\"x\":477,\"y\":143},{\"x\":474,\"y\":145},{\"x\":472,\"y\":147},{\"x\":469,\"y\":148},{\"x\":468,\"y\":149},{\"x\":465,\"y\":150},{\"x\":463,\"y\":152},{\"x\":461,\"y\":154},{\"x\":459,\"y\":155},{\"x\":457,\"y\":156},{\"x\":455,\"y\":158},{\"x\":454,\"y\":159},{\"x\":452,\"y\":161},{\"x\":451,\"y\":162},{\"x\":450,\"y\":163},{\"x\":449,\"y\":165},{\"x\":448,\"y\":166},{\"x\":447,\"y\":168},{\"x\":446,\"y\":170},{\"x\":444,\"y\":171},{\"x\":442,\"y\":174},{\"x\":441,\"y\":176},{\"x\":440,\"y\":178},{\"x\":439,\"y\":179},{\"x\":436,\"y\":182},{\"x\":435,\"y\":183},{\"x\":433,\"y\":186},{\"x\":432,\"y\":187},{\"x\":431,\"y\":189},{\"x\":429,\"y\":191},{\"x\":428,\"y\":193},{\"x\":427,\"y\":194},{\"x\":426,\"y\":196},{\"x\":424,\"y\":198},{\"x\":423,\"y\":200},{\"x\":422,\"y\":202},{\"x\":421,\"y\":204},{\"x\":419,\"y\":206},{\"x\":417,\"y\":209},{\"x\":416,\"y\":212},{\"x\":414,\"y\":214},{\"x\":413,\"y\":216},{\"x\":411,\"y\":220},{\"x\":409,\"y\":222},{\"x\":407,\"y\":224},{\"x\":405,\"y\":227},{\"x\":403,\"y\":229},{\"x\":400,\"y\":232},{\"x\":398,\"y\":234},{\"x\":396,\"y\":237},{\"x\":394,\"y\":238},{\"x\":391,\"y\":243},{\"x\":389,\"y\":245},{\"x\":387,\"y\":248},{\"x\":385,\"y\":250},{\"x\":383,\"y\":253},{\"x\":380,\"y\":255},{\"x\":378,\"y\":258},{\"x\":375,\"y\":261},{\"x\":373,\"y\":263},{\"x\":370,\"y\":266},{\"x\":368,\"y\":269},{\"x\":365,\"y\":272},{\"x\":362,\"y\":275},{\"x\":359,\"y\":277},{\"x\":357,\"y\":280},{\"x\":354,\"y\":283},{\"x\":351,\"y\":285},{\"x\":349,\"y\":288},{\"x\":347,\"y\":290},{\"x\":344,\"y\":293},{\"x\":341,\"y\":296},{\"x\":338,\"y\":299},{\"x\":336,\"y\":302},{\"x\":333,\"y\":304},{\"x\":330,\"y\":307},{\"x\":328,\"y\":309},{\"x\":325,\"y\":312},{\"x\":323,\"y\":315},{\"x\":321,\"y\":317},{\"x\":318,\"y\":319},{\"x\":315,\"y\":322},{\"x\":313,\"y\":324},{\"x\":310,\"y\":326},{\"x\":308,\"y\":328},{\"x\":305,\"y\":330},{\"x\":304,\"y\":332},{\"x\":301,\"y\":333},{\"x\":298,\"y\":337},{\"x\":296,\"y\":338},{\"x\":294,\"y\":339},{\"x\":291,\"y\":342},{\"x\":290,\"y\":343},{\"x\":288,\"y\":345},{\"x\":286,\"y\":347},{\"x\":284,\"y\":348},{\"x\":282,\"y\":351},{\"x\":280,\"y\":352},{\"x\":277,\"y\":354},{\"x\":276,\"y\":355},{\"x\":274,\"y\":357},{\"x\":273,\"y\":358},{\"x\":269,\"y\":361},{\"x\":267,\"y\":362},{\"x\":265,\"y\":364},{\"x\":263,\"y\":366},{\"x\":261,\"y\":368},{\"x\":258,\"y\":369},{\"x\":256,\"y\":371},{\"x\":254,\"y\":373},{\"x\":252,\"y\":374},{\"x\":250,\"y\":376},{\"x\":247,\"y\":378},{\"x\":244,\"y\":380},{\"x\":241,\"y\":382},{\"x\":239,\"y\":384},{\"x\":237,\"y\":385},{\"x\":234,\"y\":387},{\"x\":232,\"y\":389},{\"x\":229,\"y\":391},{\"x\":226,\"y\":393},{\"x\":223,\"y\":395},{\"x\":219,\"y\":396},{\"x\":218,\"y\":397},{\"x\":215,\"y\":399},{\"x\":213,\"y\":401},{\"x\":211,\"y\":402},{\"x\":209,\"y\":404},{\"x\":207,\"y\":405},{\"x\":205,\"y\":406},{\"x\":203,\"y\":407},{\"x\":201,\"y\":408},{\"x\":200,\"y\":410},{\"x\":198,\"y\":410},{\"x\":197,\"y\":411},{\"x\":195,\"y\":412},{\"x\":194,\"y\":412},{\"x\":192,\"y\":413},{\"x\":191,\"y\":413},{\"x\":189,\"y\":414},{\"x\":188,\"y\":414},{\"x\":186,\"y\":414},{\"x\":184,\"y\":415},{\"x\":183,\"y\":415},{\"x\":181,\"y\":416},{\"x\":180,\"y\":416},{\"x\":178,\"y\":416},{\"x\":177,\"y\":416},{\"x\":175,\"y\":416},{\"x\":173,\"y\":415},{\"x\":170,\"y\":414},{\"x\":169,\"y\":412},{\"x\":167,\"y\":411},{\"x\":164,\"y\":409},{\"x\":162,\"y\":407},{\"x\":161,\"y\":405},{\"x\":158,\"y\":402},{\"x\":158,\"y\":400},{\"x\":155,\"y\":397},{\"x\":154,\"y\":394},{\"x\":153,\"y\":391},{\"x\":151,\"y\":388},{\"x\":150,\"y\":385},{\"x\":149,\"y\":382},{\"x\":148,\"y\":379},{\"x\":146,\"y\":375},{\"x\":144,\"y\":371},{\"x\":143,\"y\":368},{\"x\":142,\"y\":367},{\"x\":141,\"y\":364},{\"x\":140,\"y\":359},{\"x\":139,\"y\":356},{\"x\":138,\"y\":353},{\"x\":137,\"y\":349},{\"x\":137,\"y\":345},{\"x\":136,\"y\":342},{\"x\":136,\"y\":339},{\"x\":136,\"y\":337},{\"x\":135,\"y\":334},{\"x\":134,\"y\":328},{\"x\":134,\"y\":325},{\"x\":133,\"y\":321},{\"x\":132,\"y\":318},{\"x\":132,\"y\":315},{\"x\":131,\"y\":311},{\"x\":130,\"y\":307},{\"x\":129,\"y\":303},{\"x\":128,\"y\":297},{\"x\":127,\"y\":292},{\"x\":127,\"y\":287},{\"x\":126,\"y\":282},{\"x\":125,\"y\":276},{\"x\":124,\"y\":270},{\"x\":123,\"y\":265},{\"x\":122,\"y\":259},{\"x\":122,\"y\":254},{\"x\":121,\"y\":248},{\"x\":120,\"y\":243},{\"x\":120,\"y\":237},{\"x\":119,\"y\":232},{\"x\":118,\"y\":227},{\"x\":117,\"y\":221},{\"x\":115,\"y\":217},{\"x\":114,\"y\":212},{\"x\":113,\"y\":208},{\"x\":112,\"y\":204},{\"x\":111,\"y\":200},{\"x\":111,\"y\":199},{\"x\":110,\"y\":194},{\"x\":109,\"y\":192},{\"x\":108,\"y\":189},{\"x\":107,\"y\":184},{\"x\":107,\"y\":183},{\"x\":106,\"y\":180},{\"x\":105,\"y\":178},{\"x\":105,\"y\":175},{\"x\":104,\"y\":173},{\"x\":104,\"y\":170},{\"x\":103,\"y\":168},{\"x\":103,\"y\":166},{\"x\":103,\"y\":164},{\"x\":102,\"y\":162},{\"x\":102,\"y\":160},{\"x\":102,\"y\":158},{\"x\":101,\"y\":156},{\"x\":101,\"y\":154},{\"x\":101,\"y\":152},{\"x\":101,\"y\":150},{\"x\":101,\"y\":149},{\"x\":101,\"y\":147},{\"x\":101,\"y\":146},{\"x\":101,\"y\":145},{\"x\":101,\"y\":144},{\"x\":101,\"y\":143},{\"x\":101,\"y\":142},{\"x\":101,\"y\":142},{\"x\":101,\"y\":141},{\"x\":102,\"y\":141},{\"x\":102,\"y\":140},{\"x\":102,\"y\":140},{\"x\":103,\"y\":140},{\"x\":103,\"y\":139},{\"x\":104,\"y\":139},{\"x\":106,\"y\":138},{\"x\":108,\"y\":138},{\"x\":109,\"y\":137},{\"x\":112,\"y\":136},{\"x\":114,\"y\":135},{\"x\":116,\"y\":134},{\"x\":118,\"y\":134},{\"x\":121,\"y\":133},{\"x\":124,\"y\":132},{\"x\":126,\"y\":132},{\"x\":128,\"y\":131},{\"x\":130,\"y\":131},{\"x\":132,\"y\":131},{\"x\":133,\"y\":131},{\"x\":134,\"y\":131},{\"x\":136,\"y\":131},{\"x\":137,\"y\":131},{\"x\":138,\"y\":131},{\"x\":140,\"y\":131},{\"x\":142,\"y\":131},{\"x\":143,\"y\":131},{\"x\":145,\"y\":131},{\"x\":147,\"y\":131},{\"x\":149,\"y\":131},{\"x\":151,\"y\":131},{\"x\":153,\"y\":132},{\"x\":155,\"y\":132},{\"x\":157,\"y\":132},{\"x\":158,\"y\":133},{\"x\":160,\"y\":133},{\"x\":161,\"y\":133},{\"x\":162,\"y\":134},{\"x\":164,\"y\":134},{\"x\":165,\"y\":134},{\"x\":166,\"y\":135},{\"x\":169,\"y\":136},{\"x\":171,\"y\":137},{\"x\":174,\"y\":137},{\"x\":177,\"y\":138},{\"x\":180,\"y\":140},{\"x\":183,\"y\":140},{\"x\":186,\"y\":142},{\"x\":188,\"y\":143},{\"x\":192,\"y\":145},{\"x\":194,\"y\":146},{\"x\":198,\"y\":148},{\"x\":201,\"y\":150},{\"x\":205,\"y\":151},{\"x\":209,\"y\":153},{\"x\":212,\"y\":155},{\"x\":216,\"y\":157},{\"x\":220,\"y\":159},{\"x\":223,\"y\":161},{\"x\":226,\"y\":163},{\"x\":229,\"y\":165},{\"x\":232,\"y\":166},{\"x\":235,\"y\":169},{\"x\":237,\"y\":170},{\"x\":241,\"y\":172},{\"x\":243,\"y\":174},{\"x\":246,\"y\":176},{\"x\":249,\"y\":178},{\"x\":253,\"y\":180},{\"x\":256,\"y\":182},{\"x\":259,\"y\":184},{\"x\":263,\"y\":186},{\"x\":267,\"y\":189},{\"x\":270,\"y\":191},{\"x\":274,\"y\":193},{\"x\":279,\"y\":196},{\"x\":283,\"y\":199},{\"x\":289,\"y\":202},{\"x\":293,\"y\":205},{\"x\":297,\"y\":208},{\"x\":302,\"y\":211},{\"x\":305,\"y\":214},{\"x\":309,\"y\":217},{\"x\":314,\"y\":220},{\"x\":318,\"y\":223},{\"x\":322,\"y\":227},{\"x\":326,\"y\":230},{\"x\":330,\"y\":233},{\"x\":334,\"y\":236},{\"x\":338,\"y\":239},{\"x\":343,\"y\":242},{\"x\":347,\"y\":245},{\"x\":351,\"y\":248},{\"x\":354,\"y\":250},{\"x\":358,\"y\":253},{\"x\":362,\"y\":255},{\"x\":366,\"y\":257},{\"x\":370,\"y\":259},{\"x\":374,\"y\":261},{\"x\":378,\"y\":263},{\"x\":381,\"y\":264},{\"x\":385,\"y\":266},{\"x\":386,\"y\":267},{\"x\":389,\"y\":269},{\"x\":392,\"y\":270},{\"x\":396,\"y\":272},{\"x\":399,\"y\":273},{\"x\":400,\"y\":274},{\"x\":402,\"y\":275},{\"x\":405,\"y\":276},{\"x\":407,\"y\":277},{\"x\":409,\"y\":278},{\"x\":411,\"y\":279},{\"x\":414,\"y\":279},{\"x\":416,\"y\":280},{\"x\":417,\"y\":280},{\"x\":419,\"y\":281},{\"x\":421,\"y\":281},{\"x\":422,\"y\":282},{\"x\":424,\"y\":283},{\"x\":426,\"y\":283},{\"x\":429,\"y\":284},{\"x\":431,\"y\":285},{\"x\":433,\"y\":286},{\"x\":436,\"y\":287},{\"x\":439,\"y\":288},{\"x\":442,\"y\":289},{\"x\":443,\"y\":290},{\"x\":446,\"y\":291},{\"x\":448,\"y\":292},{\"x\":451,\"y\":293},{\"x\":455,\"y\":294},{\"x\":457,\"y\":296},{\"x\":460,\"y\":297},{\"x\":463,\"y\":298},{\"x\":467,\"y\":299},{\"x\":471,\"y\":301},{\"x\":476,\"y\":303},{\"x\":480,\"y\":304},{\"x\":482,\"y\":305},{\"x\":488,\"y\":308},{\"x\":492,\"y\":309},{\"x\":494,\"y\":310},{\"x\":497,\"y\":311},{\"x\":501,\"y\":313},{\"x\":504,\"y\":313},{\"x\":506,\"y\":314},{\"x\":509,\"y\":315},{\"x\":513,\"y\":315},{\"x\":516,\"y\":316},{\"x\":518,\"y\":316},{\"x\":521,\"y\":316},{\"x\":524,\"y\":316},{\"x\":526,\"y\":316},{\"x\":530,\"y\":316},{\"x\":532,\"y\":316},{\"x\":534,\"y\":316},{\"x\":536,\"y\":316},{\"x\":538,\"y\":316},{\"x\":541,\"y\":316},{\"x\":542,\"y\":316},{\"x\":545,\"y\":317},{\"x\":547,\"y\":317},{\"x\":549,\"y\":317},{\"x\":551,\"y\":317},{\"x\":554,\"y\":317},{\"x\":556,\"y\":317},{\"x\":559,\"y\":317},{\"x\":561,\"y\":317},{\"x\":564,\"y\":317},{\"x\":565,\"y\":317},{\"x\":568,\"y\":317},{\"x\":570,\"y\":317},{\"x\":572,\"y\":317},{\"x\":573,\"y\":317},{\"x\":575,\"y\":317},{\"x\":576,\"y\":317},{\"x\":578,\"y\":317},{\"x\":580,\"y\":317},{\"x\":581,\"y\":317},{\"x\":583,\"y\":317},{\"x\":584,\"y\":316},{\"x\":586,\"y\":315},{\"x\":587,\"y\":314},{\"x\":590,\"y\":312},{\"x\":592,\"y\":311},{\"x\":593,\"y\":309},{\"x\":595,\"y\":306},{\"x\":596,\"y\":304},{\"x\":598,\"y\":300},{\"x\":599,\"y\":297},{\"x\":600,\"y\":294},{\"x\":601,\"y\":290},{\"x\":601,\"y\":286},{\"x\":602,\"y\":281},{\"x\":602,\"y\":276},{\"x\":603,\"y\":271},{\"x\":603,\"y\":266},{\"x\":603,\"y\":264},{\"x\":603,\"y\":259},{\"x\":603,\"y\":257},{\"x\":603,\"y\":254},{\"x\":603,\"y\":251},{\"x\":603,\"y\":248},{\"x\":603,\"y\":245},{\"x\":603,\"y\":243},{\"x\":603,\"y\":241},{\"x\":603,\"y\":238},{\"x\":603,\"y\":236},{\"x\":603,\"y\":234},{\"x\":603,\"y\":231},{\"x\":603,\"y\":229},{\"x\":603,\"y\":227},{\"x\":603,\"y\":225},{\"x\":603,\"y\":223},{\"x\":603,\"y\":221},{\"x\":603,\"y\":219},{\"x\":603,\"y\":216},{\"x\":603,\"y\":214},{\"x\":604,\"y\":211},{\"x\":604,\"y\":209},{\"x\":604,\"y\":207},{\"x\":605,\"y\":204},{\"x\":605,\"y\":202},{\"x\":605,\"y\":199},{\"x\":605,\"y\":197},{\"x\":605,\"y\":194},{\"x\":606,\"y\":189},{\"x\":606,\"y\":188},{\"x\":607,\"y\":183},{\"x\":607,\"y\":180},{\"x\":607,\"y\":176},{\"x\":607,\"y\":174},{\"x\":608,\"y\":169},{\"x\":608,\"y\":166},{\"x\":608,\"y\":164},{\"x\":608,\"y\":160},{\"x\":608,\"y\":157},{\"x\":608,\"y\":154},{\"x\":608,\"y\":151},{\"x\":608,\"y\":149},{\"x\":608,\"y\":144},{\"x\":608,\"y\":141},{\"x\":608,\"y\":137},{\"x\":608,\"y\":133},{\"x\":608,\"y\":129},{\"x\":607,\"y\":125},{\"x\":606,\"y\":122},{\"x\":604,\"y\":118},{\"x\":603,\"y\":114},{\"x\":601,\"y\":110},{\"x\":601,\"y\":108},{\"x\":599,\"y\":103},{\"x\":598,\"y\":101},{\"x\":597,\"y\":98},{\"x\":596,\"y\":95},{\"x\":593,\"y\":92},{\"x\":592,\"y\":89},{\"x\":591,\"y\":87},{\"x\":589,\"y\":85},{\"x\":586,\"y\":83},{\"x\":584,\"y\":80},{\"x\":582,\"y\":78},{\"x\":580,\"y\":76},{\"x\":577,\"y\":74},{\"x\":576,\"y\":73},{\"x\":572,\"y\":71},{\"x\":569,\"y\":68},{\"x\":567,\"y\":67},{\"x\":564,\"y\":65},{\"x\":561,\"y\":64},{\"x\":558,\"y\":63},{\"x\":555,\"y\":62},{\"x\":552,\"y\":61},{\"x\":549,\"y\":59},{\"x\":546,\"y\":58},{\"x\":543,\"y\":57},{\"x\":539,\"y\":56},{\"x\":536,\"y\":55},{\"x\":532,\"y\":54},{\"x\":529,\"y\":53},{\"x\":525,\"y\":52},{\"x\":522,\"y\":51},{\"x\":518,\"y\":51},{\"x\":514,\"y\":50},{\"x\":511,\"y\":49},{\"x\":509,\"y\":49},{\"x\":504,\"y\":48},{\"x\":500,\"y\":48},{\"x\":498,\"y\":47},{\"x\":493,\"y\":47},{\"x\":490,\"y\":46},{\"x\":487,\"y\":46},{\"x\":484,\"y\":46},{\"x\":480,\"y\":45},{\"x\":476,\"y\":45},{\"x\":473,\"y\":45},{\"x\":469,\"y\":45},{\"x\":467,\"y\":44},{\"x\":464,\"y\":44},{\"x\":459,\"y\":43},{\"x\":457,\"y\":43},{\"x\":454,\"y\":43},{\"x\":452,\"y\":43},{\"x\":449,\"y\":42},{\"x\":447,\"y\":42},{\"x\":445,\"y\":42},{\"x\":442,\"y\":41},{\"x\":440,\"y\":41},{\"x\":438,\"y\":41},{\"x\":436,\"y\":41},{\"x\":434,\"y\":41},{\"x\":432,\"y\":41},{\"x\":430,\"y\":41},{\"x\":428,\"y\":41},{\"x\":426,\"y\":41},{\"x\":424,\"y\":41},{\"x\":422,\"y\":41},{\"x\":419,\"y\":41},{\"x\":418,\"y\":41},{\"x\":416,\"y\":41},{\"x\":413,\"y\":41},{\"x\":411,\"y\":41},{\"x\":410,\"y\":41},{\"x\":408,\"y\":41},{\"x\":406,\"y\":41},{\"x\":404,\"y\":41},{\"x\":402,\"y\":41},{\"x\":399,\"y\":41},{\"x\":397,\"y\":41},{\"x\":396,\"y\":41},{\"x\":394,\"y\":41},{\"x\":392,\"y\":41},{\"x\":391,\"y\":41},{\"x\":389,\"y\":41},{\"x\":388,\"y\":41},{\"x\":386,\"y\":41},{\"x\":385,\"y\":41},{\"x\":383,\"y\":41},{\"x\":380,\"y\":41},{\"x\":377,\"y\":42},{\"x\":374,\"y\":42},{\"x\":371,\"y\":43},{\"x\":368,\"y\":43},{\"x\":365,\"y\":44},{\"x\":364,\"y\":45},{\"x\":359,\"y\":46},{\"x\":358,\"y\":46},{\"x\":356,\"y\":47},{\"x\":351,\"y\":48},{\"x\":350,\"y\":49},{\"x\":347,\"y\":50},{\"x\":345,\"y\":52},{\"x\":342,\"y\":53},{\"x\":341,\"y\":54},{\"x\":338,\"y\":56},{\"x\":336,\"y\":57},{\"x\":334,\"y\":58},{\"x\":332,\"y\":59},{\"x\":331,\"y\":61},{\"x\":329,\"y\":62},{\"x\":328,\"y\":63},{\"x\":327,\"y\":65},{\"x\":326,\"y\":67},{\"x\":325,\"y\":68},{\"x\":325,\"y\":70},{\"x\":324,\"y\":72},{\"x\":323,\"y\":75},{\"x\":322,\"y\":77},{\"x\":321,\"y\":80},{\"x\":321,\"y\":81},{\"x\":320,\"y\":85},{\"x\":319,\"y\":88},{\"x\":318,\"y\":90},{\"x\":318,\"y\":92},{\"x\":316,\"y\":97},{\"x\":315,\"y\":100},{\"x\":315,\"y\":103},{\"x\":314,\"y\":106},{\"x\":314,\"y\":109},{\"x\":314,\"y\":112},{\"x\":313,\"y\":116},{\"x\":313,\"y\":118},{\"x\":313,\"y\":120},{\"x\":313,\"y\":125},{\"x\":313,\"y\":128},{\"x\":313,\"y\":131},{\"x\":313,\"y\":134},{\"x\":313,\"y\":137},{\"x\":313,\"y\":139},{\"x\":313,\"y\":144},{\"x\":314,\"y\":147},{\"x\":314,\"y\":150},{\"x\":314,\"y\":152},{\"x\":314,\"y\":155},{\"x\":314,\"y\":159},{\"x\":314,\"y\":161},{\"x\":314,\"y\":165},{\"x\":314,\"y\":167},{\"x\":314,\"y\":171},{\"x\":314,\"y\":174},{\"x\":314,\"y\":177},{\"x\":314,\"y\":180},{\"x\":314,\"y\":183},{\"x\":314,\"y\":186},{\"x\":314,\"y\":190},{\"x\":314,\"y\":193},{\"x\":314,\"y\":196},{\"x\":314,\"y\":200},{\"x\":314,\"y\":204},{\"x\":314,\"y\":208},{\"x\":314,\"y\":212},{\"x\":314,\"y\":215},{\"x\":314,\"y\":219},{\"x\":315,\"y\":223},{\"x\":315,\"y\":227},{\"x\":315,\"y\":230},{\"x\":315,\"y\":234},{\"x\":316,\"y\":237},{\"x\":316,\"y\":241},{\"x\":317,\"y\":243},{\"x\":317,\"y\":248},{\"x\":318,\"y\":251},{\"x\":318,\"y\":254},{\"x\":318,\"y\":258},{\"x\":319,\"y\":261},{\"x\":319,\"y\":263},{\"x\":319,\"y\":267},{\"x\":320,\"y\":270},{\"x\":320,\"y\":273},{\"x\":320,\"y\":277},{\"x\":320,\"y\":278},{\"x\":320,\"y\":283},{\"x\":321,\"y\":284},{\"x\":321,\"y\":289},{\"x\":321,\"y\":291},{\"x\":321,\"y\":295},{\"x\":321,\"y\":298},{\"x\":321,\"y\":301},{\"x\":321,\"y\":302},{\"x\":322,\"y\":307},{\"x\":322,\"y\":310},{\"x\":323,\"y\":313},{\"x\":323,\"y\":315},{\"x\":323,\"y\":320},{\"x\":324,\"y\":323},{\"x\":324,\"y\":326},{\"x\":325,\"y\":329},{\"x\":325,\"y\":333},{\"x\":326,\"y\":336},{\"x\":327,\"y\":340},{\"x\":327,\"y\":344},{\"x\":328,\"y\":347},{\"x\":329,\"y\":351},{\"x\":330,\"y\":354},{\"x\":331,\"y\":359},{\"x\":332,\"y\":363},{\"x\":332,\"y\":367},{\"x\":333,\"y\":371},{\"x\":334,\"y\":375},{\"x\":335,\"y\":380},{\"x\":335,\"y\":383},{\"x\":336,\"y\":385},{\"x\":337,\"y\":389},{\"x\":337,\"y\":392},{\"x\":338,\"y\":395},{\"x\":338,\"y\":397},{\"x\":338,\"y\":399},{\"x\":339,\"y\":402},{\"x\":339,\"y\":404},{\"x\":339,\"y\":406},{\"x\":339,\"y\":408},{\"x\":339,\"y\":410},{\"x\":339,\"y\":413},{\"x\":339,\"y\":415},{\"x\":339,\"y\":416},{\"x\":339,\"y\":418},{\"x\":339,\"y\":420},{\"x\":339,\"y\":421},{\"x\":339,\"y\":423},{\"x\":339,\"y\":424},{\"x\":339,\"y\":425},{\"x\":340,\"y\":426},{\"x\":340,\"y\":427},{\"x\":340,\"y\":427},{\"x\":340,\"y\":428},{\"x\":340,\"y\":428},{\"x\":341,\"y\":429},{\"x\":343,\"y\":430},{\"x\":345,\"y\":431},{\"x\":347,\"y\":432},{\"x\":351,\"y\":432},{\"x\":354,\"y\":434},{\"x\":359,\"y\":435},{\"x\":365,\"y\":436},{\"x\":371,\"y\":438},{\"x\":377,\"y\":440},{\"x\":383,\"y\":442},{\"x\":389,\"y\":444},{\"x\":395,\"y\":446},{\"x\":401,\"y\":448},{\"x\":406,\"y\":449},{\"x\":412,\"y\":450},{\"x\":419,\"y\":452},{\"x\":425,\"y\":453},{\"x\":431,\"y\":454},{\"x\":436,\"y\":454},{\"x\":441,\"y\":455},{\"x\":446,\"y\":456},{\"x\":451,\"y\":457},{\"x\":456,\"y\":457},{\"x\":461,\"y\":458},{\"x\":465,\"y\":458},{\"x\":469,\"y\":459},{\"x\":474,\"y\":459},{\"x\":478,\"y\":460},{\"x\":482,\"y\":460},{\"x\":485,\"y\":460},{\"x\":487,\"y\":460},{\"x\":493,\"y\":460},{\"x\":494,\"y\":460},{\"x\":497,\"y\":460},{\"x\":500,\"y\":460},{\"x\":505,\"y\":460},{\"x\":507,\"y\":460},{\"x\":509,\"y\":460},{\"x\":511,\"y\":460},{\"x\":516,\"y\":460},{\"x\":518,\"y\":460},{\"x\":520,\"y\":460},{\"x\":522,\"y\":460},{\"x\":524,\"y\":460},{\"x\":526,\"y\":460},{\"x\":528,\"y\":460},{\"x\":529,\"y\":460},{\"x\":531,\"y\":460},{\"x\":532,\"y\":460},{\"x\":534,\"y\":460},{\"x\":535,\"y\":460},{\"x\":536,\"y\":460},{\"x\":538,\"y\":460},{\"x\":540,\"y\":460},{\"x\":541,\"y\":460},{\"x\":542,\"y\":460},{\"x\":543,\"y\":460},{\"x\":544,\"y\":460},{\"x\":544,\"y\":460},{\"x\":545,\"y\":460},{\"x\":545,\"y\":460},{\"x\":545,\"y\":460},{\"x\":546,\"y\":460},{\"x\":546,\"y\":460},{\"x\":546,\"y\":460},{\"x\":546,\"y\":460},{\"x\":547,\"y\":460},{\"x\":547,\"y\":460},{\"x\":547,\"y\":460},{\"x\":547,\"y\":460},{\"x\":547,\"y\":460},{\"x\":547,\"y\":460},{\"x\":546,\"y\":460},{\"x\":545,\"y\":459},{\"x\":543,\"y\":459},{\"x\":541,\"y\":459},{\"x\":540,\"y\":459},{\"x\":537,\"y\":459},{\"x\":535,\"y\":459},{\"x\":531,\"y\":459},{\"x\":528,\"y\":458},{\"x\":527,\"y\":458},{\"x\":522,\"y\":457},{\"x\":519,\"y\":457},{\"x\":516,\"y\":456},{\"x\":511,\"y\":456},{\"x\":507,\"y\":456},{\"x\":502,\"y\":455},{\"x\":497,\"y\":454},{\"x\":493,\"y\":454},{\"x\":487,\"y\":453},{\"x\":483,\"y\":453},{\"x\":479,\"y\":452},{\"x\":474,\"y\":452},{\"x\":469,\"y\":451},{\"x\":463,\"y\":450},{\"x\":458,\"y\":450},{\"x\":453,\"y\":450},{\"x\":448,\"y\":449},{\"x\":444,\"y\":449},{\"x\":439,\"y\":448},{\"x\":434,\"y\":448},{\"x\":430,\"y\":448},{\"x\":426,\"y\":447},{\"x\":422,\"y\":446},{\"x\":416,\"y\":445},{\"x\":411,\"y\":444},{\"x\":406,\"y\":443},{\"x\":400,\"y\":442},{\"x\":394,\"y\":441},{\"x\":388,\"y\":440},{\"x\":382,\"y\":439},{\"x\":376,\"y\":439},{\"x\":371,\"y\":438},{\"x\":366,\"y\":437},{\"x\":361,\"y\":436},{\"x\":357,\"y\":435},{\"x\":353,\"y\":434},{\"x\":348,\"y\":434},{\"x\":344,\"y\":433},{\"x\":339,\"y\":433},{\"x\":333,\"y\":433},{\"x\":327,\"y\":433},{\"x\":321,\"y\":432},{\"x\":315,\"y\":432},{\"x\":309,\"y\":432},{\"x\":303,\"y\":432},{\"x\":298,\"y\":432},{\"x\":293,\"y\":432},{\"x\":287,\"y\":432},{\"x\":282,\"y\":432},{\"x\":277,\"y\":432},{\"x\":273,\"y\":432},{\"x\":269,\"y\":432},{\"x\":264,\"y\":432},{\"x\":260,\"y\":432},{\"x\":256,\"y\":432},{\"x\":254,\"y\":432},{\"x\":251,\"y\":433},{\"x\":248,\"y\":433},{\"x\":246,\"y\":433},{\"x\":244,\"y\":433},{\"x\":242,\"y\":433},{\"x\":240,\"y\":433},{\"x\":238,\"y\":433},{\"x\":237,\"y\":433},{\"x\":233,\"y\":433},{\"x\":231,\"y\":433},{\"x\":228,\"y\":434},{\"x\":224,\"y\":434},{\"x\":220,\"y\":434},{\"x\":216,\"y\":434},{\"x\":211,\"y\":434},{\"x\":207,\"y\":434},{\"x\":202,\"y\":434},{\"x\":197,\"y\":434},{\"x\":192,\"y\":434},{\"x\":187,\"y\":434},{\"x\":182,\"y\":434},{\"x\":175,\"y\":434},{\"x\":169,\"y\":434},{\"x\":164,\"y\":433},{\"x\":158,\"y\":432},{\"x\":153,\"y\":431},{\"x\":149,\"y\":430},{\"x\":145,\"y\":429},{\"x\":141,\"y\":428},{\"x\":137,\"y\":428},{\"x\":134,\"y\":427},{\"x\":131,\"y\":426},{\"x\":129,\"y\":426},{\"x\":126,\"y\":425},{\"x\":124,\"y\":424},{\"x\":121,\"y\":424},{\"x\":119,\"y\":423},{\"x\":117,\"y\":422},{\"x\":116,\"y\":422},{\"x\":115,\"y\":421},{\"x\":114,\"y\":421},{\"x\":113,\"y\":420},{\"x\":112,\"y\":420},{\"x\":111,\"y\":419},{\"x\":110,\"y\":418},{\"x\":109,\"y\":418},{\"x\":108,\"y\":417},{\"x\":107,\"y\":416},{\"x\":107,\"y\":416},{\"x\":106,\"y\":415},{\"x\":105,\"y\":415},{\"x\":105,\"y\":414},{\"x\":105,\"y\":414},{\"x\":105,\"y\":414},{\"x\":104,\"y\":414},{\"x\":104,\"y\":413},{\"x\":104,\"y\":413},{\"x\":104,\"y\":413},{\"x\":104,\"y\":413},{\"x\":105,\"y\":412},{\"x\":106,\"y\":412},{\"x\":107,\"y\":411},{\"x\":110,\"y\":410},{\"x\":112,\"y\":409},{\"x\":116,\"y\":408},{\"x\":119,\"y\":407},{\"x\":123,\"y\":406},{\"x\":127,\"y\":406},{\"x\":129,\"y\":405},{\"x\":132,\"y\":405},{\"x\":135,\"y\":405},{\"x\":138,\"y\":404},{\"x\":140,\"y\":404},{\"x\":143,\"y\":403},{\"x\":145,\"y\":403},{\"x\":148,\"y\":403},{\"x\":151,\"y\":402},{\"x\":155,\"y\":401},{\"x\":159,\"y\":400},{\"x\":160,\"y\":400},{\"x\":165,\"y\":398},{\"x\":167,\"y\":398},{\"x\":170,\"y\":397},{\"x\":173,\"y\":396},{\"x\":176,\"y\":396},{\"x\":180,\"y\":395},{\"x\":182,\"y\":394},{\"x\":186,\"y\":393},{\"x\":190,\"y\":392},{\"x\":194,\"y\":391},{\"x\":199,\"y\":389},{\"x\":203,\"y\":388},{\"x\":208,\"y\":387},{\"x\":212,\"y\":386},{\"x\":216,\"y\":385},{\"x\":220,\"y\":384},{\"x\":224,\"y\":383},{\"x\":228,\"y\":383},{\"x\":233,\"y\":382},{\"x\":239,\"y\":381},{\"x\":244,\"y\":380},{\"x\":250,\"y\":379},{\"x\":256,\"y\":378},{\"x\":263,\"y\":377},{\"x\":269,\"y\":376},{\"x\":277,\"y\":375},{\"x\":283,\"y\":375},{\"x\":289,\"y\":374},{\"x\":294,\"y\":374},{\"x\":299,\"y\":374},{\"x\":304,\"y\":374},{\"x\":309,\"y\":374},{\"x\":314,\"y\":374},{\"x\":320,\"y\":373},{\"x\":326,\"y\":373},{\"x\":332,\"y\":373},{\"x\":338,\"y\":372},{\"x\":343,\"y\":372},{\"x\":349,\"y\":372},{\"x\":354,\"y\":372},{\"x\":358,\"y\":372},{\"x\":362,\"y\":372},{\"x\":367,\"y\":372},{\"x\":370,\"y\":372},{\"x\":374,\"y\":372},{\"x\":377,\"y\":372},{\"x\":380,\"y\":372},{\"x\":383,\"y\":372},{\"x\":387,\"y\":372},{\"x\":390,\"y\":372},{\"x\":394,\"y\":372},{\"x\":397,\"y\":372},{\"x\":401,\"y\":372},{\"x\":405,\"y\":372},{\"x\":410,\"y\":372},{\"x\":413,\"y\":372},{\"x\":417,\"y\":372},{\"x\":421,\"y\":372},{\"x\":425,\"y\":372},{\"x\":429,\"y\":372},{\"x\":433,\"y\":372},{\"x\":438,\"y\":372},{\"x\":443,\"y\":372},{\"x\":447,\"y\":372},{\"x\":451,\"y\":372},{\"x\":454,\"y\":372},{\"x\":457,\"y\":372},{\"x\":461,\"y\":372},{\"x\":467,\"y\":372},{\"x\":470,\"y\":372},{\"x\":474,\"y\":372},{\"x\":479,\"y\":372},{\"x\":484,\"y\":372},{\"x\":490,\"y\":372},{\"x\":495,\"y\":371},{\"x\":501,\"y\":370},{\"x\":506,\"y\":369},{\"x\":510,\"y\":369},{\"x\":512,\"y\":368},{\"x\":519,\"y\":367},{\"x\":522,\"y\":366},{\"x\":525,\"y\":366},{\"x\":528,\"y\":365},{\"x\":532,\"y\":365},{\"x\":534,\"y\":365},{\"x\":538,\"y\":364},{\"x\":540,\"y\":364},{\"x\":542,\"y\":363},{\"x\":544,\"y\":363},{\"x\":547,\"y\":363},{\"x\":549,\"y\":362},{\"x\":551,\"y\":362},{\"x\":552,\"y\":362},{\"x\":554,\"y\":361},{\"x\":555,\"y\":361},{\"x\":557,\"y\":360},{\"x\":559,\"y\":360},{\"x\":561,\"y\":360},{\"x\":563,\"y\":359},{\"x\":564,\"y\":359},{\"x\":566,\"y\":359},{\"x\":567,\"y\":359},{\"x\":568,\"y\":359},{\"x\":569,\"y\":358},{\"x\":570,\"y\":358},{\"x\":570,\"y\":358},{\"x\":570,\"y\":358},{\"x\":570,\"y\":358},{\"x\":569,\"y\":358},{\"x\":568,\"y\":357},{\"x\":566,\"y\":357},{\"x\":563,\"y\":356},{\"x\":561,\"y\":356},{\"x\":557,\"y\":355},{\"x\":555,\"y\":354},{\"x\":551,\"y\":353},{\"x\":548,\"y\":353},{\"x\":544,\"y\":352},{\"x\":540,\"y\":351},{\"x\":536,\"y\":350},{\"x\":531,\"y\":350},{\"x\":525,\"y\":349},{\"x\":520,\"y\":349},{\"x\":514,\"y\":348},{\"x\":509,\"y\":348},{\"x\":503,\"y\":347},{\"x\":498,\"y\":346},{\"x\":492,\"y\":346},{\"x\":486,\"y\":345},{\"x\":480,\"y\":344},{\"x\":475,\"y\":343},{\"x\":469,\"y\":343},{\"x\":464,\"y\":342},{\"x\":458,\"y\":342},{\"x\":452,\"y\":341},{\"x\":446,\"y\":341},{\"x\":440,\"y\":340},{\"x\":434,\"y\":340},{\"x\":428,\"y\":340},{\"x\":422,\"y\":339},{\"x\":417,\"y\":339},{\"x\":410,\"y\":339},{\"x\":403,\"y\":338},{\"x\":396,\"y\":338},{\"x\":390,\"y\":337},{\"x\":384,\"y\":337},{\"x\":379,\"y\":336},{\"x\":374,\"y\":336},{\"x\":369,\"y\":335},{\"x\":364,\"y\":335},{\"x\":358,\"y\":334},{\"x\":352,\"y\":334},{\"x\":346,\"y\":333},{\"x\":340,\"y\":333},{\"x\":333,\"y\":333},{\"x\":325,\"y\":332},{\"x\":317,\"y\":331},{\"x\":311,\"y\":331},{\"x\":304,\"y\":330},{\"x\":298,\"y\":330},{\"x\":292,\"y\":329},{\"x\":286,\"y\":329},{\"x\":280,\"y\":328},{\"x\":274,\"y\":328},{\"x\":268,\"y\":328},{\"x\":260,\"y\":328},{\"x\":254,\"y\":328},{\"x\":248,\"y\":328},{\"x\":245,\"y\":328},{\"x\":241,\"y\":327},{\"x\":236,\"y\":327},{\"x\":233,\"y\":327},{\"x\":228,\"y\":326},{\"x\":225,\"y\":326},{\"x\":222,\"y\":325},{\"x\":219,\"y\":325},{\"x\":216,\"y\":324},{\"x\":213,\"y\":324},{\"x\":209,\"y\":324},{\"x\":207,\"y\":324},{\"x\":202,\"y\":324},{\"x\":199,\"y\":323},{\"x\":196,\"y\":323},{\"x\":194,\"y\":322},{\"x\":189,\"y\":322},{\"x\":185,\"y\":321},{\"x\":182,\"y\":320},{\"x\":178,\"y\":320},{\"x\":174,\"y\":319},{\"x\":170,\"y\":319},{\"x\":166,\"y\":318},{\"x\":163,\"y\":317},{\"x\":161,\"y\":316},{\"x\":158,\"y\":315},{\"x\":153,\"y\":314},{\"x\":150,\"y\":312},{\"x\":149,\"y\":312},{\"x\":145,\"y\":310},{\"x\":142,\"y\":309},{\"x\":139,\"y\":308},{\"x\":138,\"y\":308},{\"x\":135,\"y\":307},{\"x\":133,\"y\":306},{\"x\":130,\"y\":305},{\"x\":129,\"y\":304},{\"x\":127,\"y\":303},{\"x\":125,\"y\":302},{\"x\":123,\"y\":300},{\"x\":121,\"y\":299},{\"x\":120,\"y\":298},{\"x\":118,\"y\":296},{\"x\":117,\"y\":295},{\"x\":115,\"y\":293},{\"x\":114,\"y\":292},{\"x\":113,\"y\":291},{\"x\":112,\"y\":289},{\"x\":111,\"y\":288},{\"x\":110,\"y\":286},{\"x\":109,\"y\":284},{\"x\":109,\"y\":283},{\"x\":108,\"y\":281},{\"x\":108,\"y\":279},{\"x\":108,\"y\":277},{\"x\":107,\"y\":274},{\"x\":107,\"y\":272},{\"x\":107,\"y\":271},{\"x\":107,\"y\":269},{\"x\":107,\"y\":266},{\"x\":107,\"y\":265},{\"x\":107,\"y\":262},{\"x\":107,\"y\":260},{\"x\":107,\"y\":259},{\"x\":107,\"y\":257},{\"x\":108,\"y\":254},{\"x\":109,\"y\":251},{\"x\":110,\"y\":250},{\"x\":112,\"y\":247},{\"x\":112,\"y\":246},{\"x\":115,\"y\":242},{\"x\":115,\"y\":241},{\"x\":117,\"y\":239},{\"x\":119,\"y\":236},{\"x\":121,\"y\":233},{\"x\":123,\"y\":231},{\"x\":125,\"y\":228},{\"x\":127,\"y\":226},{\"x\":129,\"y\":223},{\"x\":132,\"y\":220},{\"x\":135,\"y\":218},{\"x\":138,\"y\":215},{\"x\":141,\"y\":212},{\"x\":145,\"y\":210},{\"x\":149,\"y\":207},{\"x\":153,\"y\":204},{\"x\":157,\"y\":201},{\"x\":162,\"y\":198},{\"x\":167,\"y\":195},{\"x\":172,\"y\":193},{\"x\":177,\"y\":190},{\"x\":182,\"y\":188},{\"x\":186,\"y\":187},{\"x\":191,\"y\":185},{\"x\":195,\"y\":183},{\"x\":199,\"y\":182},{\"x\":203,\"y\":180},{\"x\":206,\"y\":179},{\"x\":210,\"y\":178},{\"x\":215,\"y\":177},{\"x\":220,\"y\":176},{\"x\":224,\"y\":175},{\"x\":229,\"y\":174},{\"x\":234,\"y\":173},{\"x\":239,\"y\":173},{\"x\":245,\"y\":172},{\"x\":250,\"y\":172},{\"x\":256,\"y\":172},{\"x\":261,\"y\":172},{\"x\":267,\"y\":172},{\"x\":273,\"y\":172},{\"x\":280,\"y\":172},{\"x\":285,\"y\":172},{\"x\":291,\"y\":173},{\"x\":297,\"y\":174},{\"x\":303,\"y\":175},{\"x\":308,\"y\":176},{\"x\":313,\"y\":177},{\"x\":317,\"y\":179},{\"x\":322,\"y\":180},{\"x\":326,\"y\":182},{\"x\":330,\"y\":183},{\"x\":333,\"y\":184},{\"x\":337,\"y\":186},{\"x\":340,\"y\":188},{\"x\":343,\"y\":189},{\"x\":347,\"y\":191},{\"x\":350,\"y\":193},{\"x\":353,\"y\":195},{\"x\":356,\"y\":197},{\"x\":359,\"y\":199},{\"x\":361,\"y\":201},{\"x\":364,\"y\":203},{\"x\":365,\"y\":204},{\"x\":367,\"y\":206},{\"x\":369,\"y\":208},{\"x\":371,\"y\":211},{\"x\":372,\"y\":212},{\"x\":373,\"y\":214},{\"x\":375,\"y\":216},{\"x\":376,\"y\":217},{\"x\":377,\"y\":219},{\"x\":377,\"y\":221},{\"x\":378,\"y\":223},{\"x\":379,\"y\":225},{\"x\":380,\"y\":227},{\"x\":380,\"y\":230},{\"x\":380,\"y\":231},{\"x\":381,\"y\":233},{\"x\":381,\"y\":235},{\"x\":381,\"y\":237},{\"x\":381,\"y\":239},{\"x\":381,\"y\":241},{\"x\":381,\"y\":242},{\"x\":381,\"y\":244},{\"x\":381,\"y\":245},{\"x\":380,\"y\":248},{\"x\":379,\"y\":249},{\"x\":378,\"y\":251},{\"x\":377,\"y\":253},{\"x\":375,\"y\":255},{\"x\":373,\"y\":258},{\"x\":371,\"y\":260},{\"x\":369,\"y\":262},{\"x\":366,\"y\":264},{\"x\":364,\"y\":267},{\"x\":361,\"y\":269},{\"x\":360,\"y\":270},{\"x\":357,\"y\":272},{\"x\":355,\"y\":274},{\"x\":352,\"y\":275},{\"x\":350,\"y\":276},{\"x\":348,\"y\":277},{\"x\":346,\"y\":277},{\"x\":343,\"y\":278},{\"x\":340,\"y\":278},{\"x\":338,\"y\":279},{\"x\":334,\"y\":279},{\"x\":330,\"y\":279},{\"x\":325,\"y\":279},{\"x\":319,\"y\":279},{\"x\":313,\"y\":278},{\"x\":307,\"y\":276},{\"x\":301,\"y\":275},{\"x\":296,\"y\":273},{\"x\":290,\"y\":270},{\"x\":286,\"y\":268},{\"x\":281,\"y\":265},{\"x\":277,\"y\":263},{\"x\":274,\"y\":260},{\"x\":271,\"y\":258},{\"x\":270,\"y\":256},{\"x\":266,\"y\":252},{\"x\":265,\"y\":250},{\"x\":263,\"y\":247},{\"x\":262,\"y\":244},{\"x\":261,\"y\":241},{\"x\":261,\"y\":238},{\"x\":260,\"y\":235},{\"x\":259,\"y\":231},{\"x\":259,\"y\":228},{\"x\":258,\"y\":224},{\"x\":258,\"y\":220},{\"x\":258,\"y\":219},{\"x\":258,\"y\":214},{\"x\":258,\"y\":210},{\"x\":258,\"y\":207},{\"x\":258,\"y\":204},{\"x\":258,\"y\":201},{\"x\":258,\"y\":198},{\"x\":258,\"y\":195},{\"x\":260,\"y\":191},{\"x\":262,\"y\":187},{\"x\":264,\"y\":184},{\"x\":266,\"y\":180},{\"x\":269,\"y\":177},{\"x\":272,\"y\":174},{\"x\":275,\"y\":169},{\"x\":278,\"y\":166},{\"x\":281,\"y\":163},{\"x\":284,\"y\":159},{\"x\":286,\"y\":156},{\"x\":289,\"y\":152},{\"x\":291,\"y\":150},{\"x\":293,\"y\":147},{\"x\":296,\"y\":144},{\"x\":299,\"y\":142},{\"x\":301,\"y\":139},{\"x\":305,\"y\":138},{\"x\":308,\"y\":135},{\"x\":312,\"y\":133},{\"x\":315,\"y\":131},{\"x\":320,\"y\":128},{\"x\":324,\"y\":126},{\"x\":328,\"y\":123},{\"x\":332,\"y\":120},{\"x\":337,\"y\":117},{\"x\":342,\"y\":115},{\"x\":348,\"y\":112},{\"x\":353,\"y\":111},{\"x\":357,\"y\":109},{\"x\":362,\"y\":108},{\"x\":367,\"y\":107},{\"x\":372,\"y\":106},{\"x\":376,\"y\":106},{\"x\":381,\"y\":105},{\"x\":386,\"y\":105},{\"x\":390,\"y\":105},{\"x\":396,\"y\":105},{\"x\":400,\"y\":105},{\"x\":404,\"y\":105},{\"x\":408,\"y\":105},{\"x\":412,\"y\":105},{\"x\":416,\"y\":105},{\"x\":419,\"y\":106},{\"x\":423,\"y\":107},{\"x\":426,\"y\":107},{\"x\":430,\"y\":108},{\"x\":433,\"y\":109},{\"x\":436,\"y\":110},{\"x\":438,\"y\":110},{\"x\":440,\"y\":111},{\"x\":445,\"y\":112},{\"x\":447,\"y\":113},{\"x\":450,\"y\":115},{\"x\":452,\"y\":116},{\"x\":456,\"y\":118},{\"x\":459,\"y\":119},{\"x\":461,\"y\":122},{\"x\":464,\"y\":123},{\"x\":467,\"y\":126},{\"x\":470,\"y\":128},{\"x\":473,\"y\":130},{\"x\":476,\"y\":133},{\"x\":478,\"y\":136},{\"x\":481,\"y\":139},{\"x\":484,\"y\":142},{\"x\":487,\"y\":145},{\"x\":490,\"y\":149},{\"x\":492,\"y\":153},{\"x\":495,\"y\":157},{\"x\":498,\"y\":160},{\"x\":500,\"y\":164},{\"x\":502,\"y\":167},{\"x\":504,\"y\":171},{\"x\":506,\"y\":175},{\"x\":508,\"y\":178},{\"x\":510,\"y\":182},{\"x\":513,\"y\":186},{\"x\":514,\"y\":191},{\"x\":516,\"y\":194},{\"x\":518,\"y\":199},{\"x\":520,\"y\":203},{\"x\":522,\"y\":207},{\"x\":523,\"y\":212},{\"x\":525,\"y\":217},{\"x\":526,\"y\":221},{\"x\":527,\"y\":226},{\"x\":528,\"y\":231},{\"x\":529,\"y\":237},{\"x\":530,\"y\":247},{\"x\":530,\"y\":250},{\"x\":531,\"y\":262},{\"x\":532,\"y\":267},{\"x\":532,\"y\":275},{\"x\":532,\"y\":283},{\"x\":532,\"y\":292},{\"x\":532,\"y\":299},{\"x\":532,\"y\":307},{\"x\":532,\"y\":315},{\"x\":531,\"y\":322},{\"x\":530,\"y\":327},{\"x\":529,\"y\":334},{\"x\":528,\"y\":341},{\"x\":526,\"y\":348},{\"x\":524,\"y\":354},{\"x\":522,\"y\":361},{\"x\":520,\"y\":368},{\"x\":517,\"y\":375},{\"x\":514,\"y\":382},{\"x\":510,\"y\":389},{\"x\":507,\"y\":395},{\"x\":503,\"y\":402},{\"x\":498,\"y\":408},{\"x\":494,\"y\":414},{\"x\":489,\"y\":420},{\"x\":484,\"y\":425},{\"x\":478,\"y\":429},{\"x\":472,\"y\":434},{\"x\":467,\"y\":438},{\"x\":461,\"y\":442},{\"x\":456,\"y\":444},{\"x\":450,\"y\":447},{\"x\":445,\"y\":450},{\"x\":441,\"y\":452},{\"x\":436,\"y\":454},{\"x\":431,\"y\":456},{\"x\":426,\"y\":457},{\"x\":422,\"y\":459},{\"x\":418,\"y\":460},{\"x\":413,\"y\":461},{\"x\":410,\"y\":462},{\"x\":405,\"y\":462},{\"x\":402,\"y\":462},{\"x\":398,\"y\":463},{\"x\":394,\"y\":463},{\"x\":390,\"y\":464},{\"x\":386,\"y\":464},{\"x\":381,\"y\":465},{\"x\":378,\"y\":465},{\"x\":373,\"y\":466},{\"x\":370,\"y\":466},{\"x\":366,\"y\":467},{\"x\":364,\"y\":467},{\"x\":358,\"y\":467},{\"x\":355,\"y\":468},{\"x\":352,\"y\":468},{\"x\":349,\"y\":468},{\"x\":345,\"y\":468},{\"x\":341,\"y\":468},{\"x\":336,\"y\":468},{\"x\":332,\"y\":468},{\"x\":326,\"y\":468},{\"x\":321,\"y\":467},{\"x\":314,\"y\":466},{\"x\":307,\"y\":464},{\"x\":301,\"y\":463},{\"x\":294,\"y\":460},{\"x\":288,\"y\":458},{\"x\":283,\"y\":456},{\"x\":277,\"y\":453},{\"x\":271,\"y\":451},{\"x\":265,\"y\":448},{\"x\":259,\"y\":446},{\"x\":253,\"y\":443},{\"x\":247,\"y\":441},{\"x\":241,\"y\":439},{\"x\":237,\"y\":437},{\"x\":232,\"y\":435},{\"x\":228,\"y\":433},{\"x\":224,\"y\":432},{\"x\":221,\"y\":430},{\"x\":218,\"y\":428},{\"x\":214,\"y\":426},{\"x\":211,\"y\":424},{\"x\":209,\"y\":423},{\"x\":206,\"y\":421},{\"x\":203,\"y\":419},{\"x\":200,\"y\":417},{\"x\":199,\"y\":416},{\"x\":195,\"y\":413},{\"x\":193,\"y\":412},{\"x\":191,\"y\":410},{\"x\":187,\"y\":407},{\"x\":186,\"y\":407},{\"x\":182,\"y\":404},{\"x\":179,\"y\":402},{\"x\":177,\"y\":400},{\"x\":174,\"y\":399},{\"x\":172,\"y\":397},{\"x\":169,\"y\":395},{\"x\":168,\"y\":394},{\"x\":165,\"y\":392},{\"x\":163,\"y\":391},{\"x\":160,\"y\":388},{\"x\":158,\"y\":386},{\"x\":155,\"y\":384},{\"x\":153,\"y\":381},{\"x\":151,\"y\":378},{\"x\":149,\"y\":376},{\"x\":147,\"y\":373},{\"x\":145,\"y\":371},{\"x\":143,\"y\":369},{\"x\":141,\"y\":367},{\"x\":139,\"y\":365},{\"x\":137,\"y\":363},{\"x\":135,\"y\":360},{\"x\":133,\"y\":357},{\"x\":132,\"y\":356},{\"x\":131,\"y\":353},{\"x\":128,\"y\":350},{\"x\":127,\"y\":348},{\"x\":126,\"y\":345},{\"x\":125,\"y\":342},{\"x\":124,\"y\":339},{\"x\":123,\"y\":336},{\"x\":122,\"y\":333},{\"x\":121,\"y\":329},{\"x\":120,\"y\":326},{\"x\":119,\"y\":322},{\"x\":118,\"y\":318},{\"x\":118,\"y\":315},{\"x\":117,\"y\":311},{\"x\":116,\"y\":308},{\"x\":115,\"y\":304},{\"x\":115,\"y\":300},{\"x\":114,\"y\":297},{\"x\":114,\"y\":293},{\"x\":114,\"y\":289},{\"x\":113,\"y\":285},{\"x\":113,\"y\":281},{\"x\":113,\"y\":277},{\"x\":112,\"y\":273},{\"x\":112,\"y\":268},{\"x\":112,\"y\":267},{\"x\":112,\"y\":261},{\"x\":112,\"y\":257},{\"x\":111,\"y\":253},{\"x\":111,\"y\":251},{\"x\":111,\"y\":247},{\"x\":111,\"y\":243},{\"x\":111,\"y\":240},{\"x\":111,\"y\":237},{\"x\":111,\"y\":233},{\"x\":111,\"y\":230},{\"x\":111,\"y\":226},{\"x\":111,\"y\":223},{\"x\":112,\"y\":222},{\"x\":112,\"y\":219},{\"x\":114,\"y\":214},{\"x\":115,\"y\":211},{\"x\":115,\"y\":210},{\"x\":116,\"y\":208},{\"x\":117,\"y\":203},{\"x\":118,\"y\":202},{\"x\":120,\"y\":198},{\"x\":120,\"y\":196},{\"x\":121,\"y\":194},{\"x\":123,\"y\":190},{\"x\":124,\"y\":188},{\"x\":126,\"y\":186},{\"x\":128,\"y\":184},{\"x\":130,\"y\":181},{\"x\":133,\"y\":179},{\"x\":135,\"y\":177},{\"x\":139,\"y\":174},{\"x\":143,\"y\":172},{\"x\":146,\"y\":169},{\"x\":150,\"y\":166},{\"x\":154,\"y\":163},{\"x\":159,\"y\":159},{\"x\":164,\"y\":156},{\"x\":168,\"y\":152},{\"x\":173,\"y\":149},{\"x\":178,\"y\":145},{\"x\":183,\"y\":142},{\"x\":188,\"y\":138},{\"x\":194,\"y\":134},{\"x\":198,\"y\":131},{\"x\":204,\"y\":128},{\"x\":209,\"y\":125},{\"x\":215,\"y\":121},{\"x\":220,\"y\":119},{\"x\":227,\"y\":116},{\"x\":233,\"y\":114},{\"x\":238,\"y\":112},{\"x\":243,\"y\":110},{\"x\":248,\"y\":108},{\"x\":253,\"y\":106},{\"x\":258,\"y\":105},{\"x\":262,\"y\":103},{\"x\":266,\"y\":102},{\"x\":268,\"y\":101},{\"x\":272,\"y\":100},{\"x\":275,\"y\":99},{\"x\":278,\"y\":98},{\"x\":281,\"y\":97},{\"x\":285,\"y\":97},{\"x\":288,\"y\":96},{\"x\":291,\"y\":95},{\"x\":293,\"y\":95},{\"x\":296,\"y\":94},{\"x\":300,\"y\":94},{\"x\":304,\"y\":94},{\"x\":307,\"y\":93},{\"x\":311,\"y\":93},{\"x\":315,\"y\":93},{\"x\":319,\"y\":92},{\"x\":323,\"y\":92},{\"x\":327,\"y\":92},{\"x\":332,\"y\":92},{\"x\":336,\"y\":92},{\"x\":341,\"y\":92},{\"x\":344,\"y\":92},{\"x\":349,\"y\":92},{\"x\":353,\"y\":92},{\"x\":355,\"y\":92},{\"x\":361,\"y\":92},{\"x\":364,\"y\":92},{\"x\":366,\"y\":92},{\"x\":369,\"y\":92},{\"x\":371,\"y\":92},{\"x\":374,\"y\":92},{\"x\":376,\"y\":93},{\"x\":377,\"y\":93},{\"x\":378,\"y\":93},{\"x\":379,\"y\":94},{\"x\":379,\"y\":94},{\"x\":380,\"y\":94},{\"x\":380,\"y\":94},{\"x\":380,\"y\":94},{\"x\":380,\"y\":94},{\"x\":380,\"y\":94},{\"x\":378,\"y\":94},{\"x\":376,\"y\":94},{\"x\":373,\"y\":94},{\"x\":369,\"y\":94},{\"x\":362,\"y\":95},{\"x\":354,\"y\":95},{\"x\":345,\"y\":96},{\"x\":340,\"y\":96},{\"x\":332,\"y\":97},{\"x\":323,\"y\":97},{\"x\":315,\"y\":97},{\"x\":308,\"y\":97},{\"x\":302,\"y\":97},{\"x\":297,\"y\":98},{\"x\":296,\"y\":98},{\"x\":292,\"y\":98},{\"x\":288,\"y\":98},{\"x\":285,\"y\":98},{\"x\":282,\"y\":98},{\"x\":279,\"y\":98},{\"x\":276,\"y\":98},{\"x\":273,\"y\":98},{\"x\":269,\"y\":98},{\"x\":265,\"y\":98},{\"x\":261,\"y\":98},{\"x\":257,\"y\":98},{\"x\":252,\"y\":99},{\"x\":248,\"y\":99},{\"x\":245,\"y\":100},{\"x\":242,\"y\":100},{\"x\":237,\"y\":100},{\"x\":233,\"y\":101},{\"x\":230,\"y\":103},{\"x\":226,\"y\":103},{\"x\":223,\"y\":105},{\"x\":218,\"y\":107},{\"x\":214,\"y\":108},{\"x\":210,\"y\":110},{\"x\":205,\"y\":111},{\"x\":203,\"y\":113},{\"x\":200,\"y\":114},{\"x\":197,\"y\":115},{\"x\":195,\"y\":116},{\"x\":193,\"y\":117},{\"x\":191,\"y\":117},{\"x\":190,\"y\":118},{\"x\":188,\"y\":119},{\"x\":187,\"y\":119},{\"x\":186,\"y\":120},{\"x\":183,\"y\":121},{\"x\":181,\"y\":122},{\"x\":179,\"y\":123},{\"x\":176,\"y\":124},{\"x\":174,\"y\":125},{\"x\":172,\"y\":126},{\"x\":170,\"y\":127},{\"x\":168,\"y\":128},{\"x\":166,\"y\":129},{\"x\":163,\"y\":130},{\"x\":162,\"y\":131},{\"x\":160,\"y\":132},{\"x\":159,\"y\":132},{\"x\":158,\"y\":133},{\"x\":156,\"y\":134},{\"x\":155,\"y\":135},{\"x\":154,\"y\":135},{\"x\":152,\"y\":137},{\"x\":150,\"y\":137},{\"x\":149,\"y\":138},{\"x\":147,\"y\":139},{\"x\":146,\"y\":140},{\"x\":144,\"y\":141},{\"x\":142,\"y\":142},{\"x\":141,\"y\":142},{\"x\":140,\"y\":143},{\"x\":138,\"y\":144},{\"x\":137,\"y\":144},{\"x\":136,\"y\":145},{\"x\":135,\"y\":145},{\"x\":134,\"y\":146},{\"x\":133,\"y\":147},{\"x\":132,\"y\":148},{\"x\":131,\"y\":148},{\"x\":130,\"y\":149},{\"x\":130,\"y\":150},{\"x\":129,\"y\":150},{\"x\":129,\"y\":151},{\"x\":128,\"y\":152},{\"x\":128,\"y\":152},{\"x\":128,\"y\":152},{\"x\":128,\"y\":152},{\"x\":127,\"y\":153},{\"x\":127,\"y\":153},{\"x\":127,\"y\":153},{\"x\":127,\"y\":153},{\"x\":127,\"y\":154},{\"x\":126,\"y\":154},{\"x\":126,\"y\":154},{\"x\":125,\"y\":154},{\"x\":125,\"y\":155},{\"x\":124,\"y\":155},{\"x\":124,\"y\":155},{\"x\":123,\"y\":156},{\"x\":123,\"y\":156},{\"x\":123,\"y\":156},{\"x\":122,\"y\":156},{\"x\":122,\"y\":156},{\"x\":121,\"y\":157},{\"x\":121,\"y\":157},{\"x\":120,\"y\":157},{\"x\":119,\"y\":158},{\"x\":118,\"y\":158},{\"x\":117,\"y\":159},{\"x\":117,\"y\":159},{\"x\":116,\"y\":160},{\"x\":115,\"y\":160},{\"x\":115,\"y\":161},{\"x\":114,\"y\":162},{\"x\":114,\"y\":162},{\"x\":113,\"y\":162},{\"x\":113,\"y\":163},{\"x\":112,\"y\":164},{\"x\":112,\"y\":164},{\"x\":112,\"y\":164},{\"x\":111,\"y\":165},{\"x\":111,\"y\":165},{\"x\":111,\"y\":166},{\"x\":110,\"y\":166},{\"x\":110,\"y\":167},{\"x\":109,\"y\":167},{\"x\":109,\"y\":168},{\"x\":109,\"y\":168},{\"x\":108,\"y\":169},{\"x\":108,\"y\":169},{\"x\":108,\"y\":170},{\"x\":107,\"y\":170},{\"x\":107,\"y\":171},{\"x\":106,\"y\":171},{\"x\":106,\"y\":172},{\"x\":105,\"y\":172},{\"x\":105,\"y\":173},{\"x\":104,\"y\":173},{\"x\":104,\"y\":174},{\"x\":103,\"y\":175},{\"x\":103,\"y\":176},{\"x\":102,\"y\":177},{\"x\":102,\"y\":177},{\"x\":102,\"y\":178},{\"x\":101,\"y\":179},{\"x\":101,\"y\":180},{\"x\":101,\"y\":180},{\"x\":100,\"y\":181},{\"x\":100,\"y\":182},{\"x\":99,\"y\":183},{\"x\":99,\"y\":184},{\"x\":99,\"y\":185},{\"x\":98,\"y\":186},{\"x\":98,\"y\":187},{\"x\":98,\"y\":188},{\"x\":97,\"y\":190},{\"x\":97,\"y\":191},{\"x\":97,\"y\":192},{\"x\":96,\"y\":193},{\"x\":96,\"y\":194},{\"x\":96,\"y\":195},{\"x\":96,\"y\":197},{\"x\":96,\"y\":197},{\"x\":96,\"y\":198},{\"x\":95,\"y\":199},{\"x\":95,\"y\":200},{\"x\":95,\"y\":201},{\"x\":95,\"y\":202},{\"x\":95,\"y\":203},{\"x\":95,\"y\":204},{\"x\":95,\"y\":206},{\"x\":95,\"y\":207},{\"x\":95,\"y\":209},{\"x\":96,\"y\":212},{\"x\":96,\"y\":214},{\"x\":97,\"y\":216},{\"x\":97,\"y\":218},{\"x\":97,\"y\":221},{\"x\":98,\"y\":223},{\"x\":99,\"y\":225},{\"x\":99,\"y\":227},{\"x\":100,\"y\":230},{\"x\":101,\"y\":232},{\"x\":101,\"y\":234},{\"x\":102,\"y\":236},{\"x\":103,\"y\":238},{\"x\":104,\"y\":239},{\"x\":105,\"y\":241},{\"x\":105,\"y\":243},{\"x\":106,\"y\":244},{\"x\":107,\"y\":245},{\"x\":108,\"y\":247},{\"x\":109,\"y\":248},{\"x\":110,\"y\":249},{\"x\":111,\"y\":250},{\"x\":112,\"y\":251},{\"x\":113,\"y\":251},{\"x\":115,\"y\":252},{\"x\":117,\"y\":253},{\"x\":118,\"y\":253},{\"x\":122,\"y\":254},{\"x\":124,\"y\":255},{\"x\":126,\"y\":255},{\"x\":128,\"y\":256},{\"x\":130,\"y\":257},{\"x\":133,\"y\":257},{\"x\":135,\"y\":257},{\"x\":138,\"y\":258},{\"x\":139,\"y\":258},{\"x\":141,\"y\":258},{\"x\":144,\"y\":258},{\"x\":145,\"y\":258},{\"x\":147,\"y\":258},{\"x\":150,\"y\":258},{\"x\":153,\"y\":258},{\"x\":154,\"y\":258},{\"x\":156,\"y\":258},{\"x\":159,\"y\":258},{\"x\":161,\"y\":258},{\"x\":164,\"y\":258},{\"x\":166,\"y\":258},{\"x\":168,\"y\":258},{\"x\":170,\"y\":258},{\"x\":172,\"y\":258},{\"x\":174,\"y\":258},{\"x\":176,\"y\":258},{\"x\":178,\"y\":258},{\"x\":180,\"y\":258},{\"x\":183,\"y\":258},{\"x\":185,\"y\":258},{\"x\":186,\"y\":258},{\"x\":188,\"y\":258},{\"x\":190,\"y\":258},{\"x\":192,\"y\":258},{\"x\":193,\"y\":258},{\"x\":195,\"y\":258},{\"x\":196,\"y\":258},{\"x\":197,\"y\":258},{\"x\":199,\"y\":258},{\"x\":200,\"y\":258},{\"x\":202,\"y\":258},{\"x\":203,\"y\":258},{\"x\":204,\"y\":258},{\"x\":206,\"y\":257},{\"x\":207,\"y\":257},{\"x\":208,\"y\":257},{\"x\":209,\"y\":257},{\"x\":211,\"y\":257},{\"x\":213,\"y\":257},{\"x\":214,\"y\":257},{\"x\":215,\"y\":257},{\"x\":217,\"y\":257},{\"x\":218,\"y\":256},{\"x\":219,\"y\":256},{\"x\":221,\"y\":256},{\"x\":222,\"y\":256},{\"x\":223,\"y\":256},{\"x\":225,\"y\":256},{\"x\":226,\"y\":256},{\"x\":228,\"y\":256},{\"x\":229,\"y\":256},{\"x\":230,\"y\":256},{\"x\":232,\"y\":256},{\"x\":233,\"y\":256},{\"x\":234,\"y\":256},{\"x\":236,\"y\":256},{\"x\":238,\"y\":256},{\"x\":239,\"y\":256},{\"x\":241,\"y\":256},{\"x\":243,\"y\":256},{\"x\":245,\"y\":256},{\"x\":247,\"y\":256},{\"x\":250,\"y\":256},{\"x\":252,\"y\":256},{\"x\":254,\"y\":256},{\"x\":256,\"y\":256},{\"x\":258,\"y\":256},{\"x\":259,\"y\":256},{\"x\":261,\"y\":256},{\"x\":263,\"y\":256},{\"x\":264,\"y\":256},{\"x\":266,\"y\":256},{\"x\":267,\"y\":256},{\"x\":269,\"y\":256},{\"x\":270,\"y\":256},{\"x\":272,\"y\":255},{\"x\":274,\"y\":255},{\"x\":276,\"y\":255},{\"x\":277,\"y\":255},{\"x\":280,\"y\":255},{\"x\":282,\"y\":255},{\"x\":284,\"y\":255},{\"x\":286,\"y\":255},{\"x\":288,\"y\":255},{\"x\":290,\"y\":255},{\"x\":292,\"y\":255},{\"x\":294,\"y\":255},{\"x\":297,\"y\":255},{\"x\":300,\"y\":255},{\"x\":303,\"y\":255},{\"x\":306,\"y\":255},{\"x\":309,\"y\":255},{\"x\":312,\"y\":255},{\"x\":316,\"y\":256},{\"x\":319,\"y\":257},{\"x\":321,\"y\":257},{\"x\":326,\"y\":258},{\"x\":329,\"y\":259},{\"x\":333,\"y\":259},{\"x\":337,\"y\":259},{\"x\":340,\"y\":260},{\"x\":344,\"y\":260},{\"x\":347,\"y\":261},{\"x\":350,\"y\":261},{\"x\":352,\"y\":261},{\"x\":357,\"y\":261},{\"x\":360,\"y\":261},{\"x\":363,\"y\":262},{\"x\":366,\"y\":262},{\"x\":370,\"y\":262},{\"x\":374,\"y\":262},{\"x\":376,\"y\":262},{\"x\":380,\"y\":262},{\"x\":384,\"y\":262},{\"x\":386,\"y\":262},{\"x\":388,\"y\":262},{\"x\":391,\"y\":262},{\"x\":393,\"y\":262},{\"x\":396,\"y\":262},{\"x\":398,\"y\":262},{\"x\":401,\"y\":262},{\"x\":404,\"y\":262},{\"x\":407,\"y\":262},{\"x\":409,\"y\":262},{\"x\":413,\"y\":262},{\"x\":417,\"y\":263},{\"x\":420,\"y\":264},{\"x\":422,\"y\":264},{\"x\":425,\"y\":265},{\"x\":428,\"y\":265},{\"x\":431,\"y\":266},{\"x\":432,\"y\":266},{\"x\":434,\"y\":266},{\"x\":436,\"y\":267},{\"x\":437,\"y\":267},{\"x\":439,\"y\":267},{\"x\":440,\"y\":267},{\"x\":442,\"y\":268},{\"x\":444,\"y\":268},{\"x\":446,\"y\":268},{\"x\":449,\"y\":268},{\"x\":450,\"y\":268},{\"x\":452,\"y\":268},{\"x\":455,\"y\":269},{\"x\":457,\"y\":269},{\"x\":459,\"y\":269},{\"x\":461,\"y\":269},{\"x\":465,\"y\":269},{\"x\":467,\"y\":270},{\"x\":470,\"y\":270},{\"x\":473,\"y\":271},{\"x\":477,\"y\":271},{\"x\":481,\"y\":272},{\"x\":484,\"y\":272},{\"x\":489,\"y\":273},{\"x\":490,\"y\":273},{\"x\":493,\"y\":274},{\"x\":496,\"y\":274},{\"x\":499,\"y\":275},{\"x\":501,\"y\":275},{\"x\":503,\"y\":275},{\"x\":505,\"y\":276},{\"x\":507,\"y\":276},{\"x\":509,\"y\":276},{\"x\":510,\"y\":276},{\"x\":512,\"y\":276},{\"x\":516,\"y\":276},{\"x\":517,\"y\":276},{\"x\":519,\"y\":276},{\"x\":521,\"y\":276},{\"x\":523,\"y\":276},{\"x\":525,\"y\":276},{\"x\":528,\"y\":276},{\"x\":529,\"y\":276},{\"x\":531,\"y\":276},{\"x\":533,\"y\":276},{\"x\":534,\"y\":276},{\"x\":536,\"y\":275},{\"x\":537,\"y\":275},{\"x\":539,\"y\":275},{\"x\":540,\"y\":274},{\"x\":541,\"y\":274},{\"x\":542,\"y\":274},{\"x\":543,\"y\":274},{\"x\":544,\"y\":274},{\"x\":544,\"y\":274},{\"x\":545,\"y\":274},{\"x\":546,\"y\":274},{\"x\":546,\"y\":274},{\"x\":547,\"y\":274},{\"x\":548,\"y\":274},{\"x\":549,\"y\":273},{\"x\":550,\"y\":273},{\"x\":551,\"y\":273},{\"x\":552,\"y\":273},{\"x\":552,\"y\":272},{\"x\":553,\"y\":272},{\"x\":554,\"y\":272},{\"x\":555,\"y\":271},{\"x\":556,\"y\":271},{\"x\":556,\"y\":270},{\"x\":557,\"y\":270},{\"x\":558,\"y\":269},{\"x\":559,\"y\":268},{\"x\":560,\"y\":268},{\"x\":561,\"y\":266},{\"x\":561,\"y\":264},{\"x\":563,\"y\":262},{\"x\":563,\"y\":261},{\"x\":564,\"y\":259},{\"x\":565,\"y\":256},{\"x\":566,\"y\":255},{\"x\":567,\"y\":252},{\"x\":568,\"y\":250},{\"x\":569,\"y\":246},{\"x\":570,\"y\":244},{\"x\":571,\"y\":241},{\"x\":572,\"y\":238},{\"x\":572,\"y\":235},{\"x\":574,\"y\":231},{\"x\":575,\"y\":228},{\"x\":575,\"y\":226},{\"x\":577,\"y\":221},{\"x\":577,\"y\":220},{\"x\":578,\"y\":215},{\"x\":579,\"y\":212},{\"x\":579,\"y\":209},{\"x\":580,\"y\":205},{\"x\":580,\"y\":202},{\"x\":580,\"y\":199},{\"x\":580,\"y\":195},{\"x\":580,\"y\":193},{\"x\":580,\"y\":187},{\"x\":580,\"y\":184},{\"x\":580,\"y\":181},{\"x\":580,\"y\":178},{\"x\":580,\"y\":174},{\"x\":580,\"y\":170},{\"x\":580,\"y\":167},{\"x\":579,\"y\":163},{\"x\":579,\"y\":160},{\"x\":579,\"y\":158},{\"x\":578,\"y\":155},{\"x\":578,\"y\":152},{\"x\":578,\"y\":149},{\"x\":578,\"y\":146},{\"x\":578,\"y\":145},{\"x\":578,\"y\":143},{\"x\":578,\"y\":141},{\"x\":578,\"y\":139},{\"x\":578,\"y\":137},{\"x\":577,\"y\":135},{\"x\":577,\"y\":134},{\"x\":577,\"y\":132},{\"x\":577,\"y\":130},{\"x\":577,\"y\":128},{\"x\":577,\"y\":127},{\"x\":577,\"y\":125},{\"x\":577,\"y\":123},{\"x\":577,\"y\":122},{\"x\":577,\"y\":120},{\"x\":577,\"y\":118},{\"x\":577,\"y\":117},{\"x\":577,\"y\":115},{\"x\":577,\"y\":114},{\"x\":577,\"y\":112},{\"x\":577,\"y\":111},{\"x\":577,\"y\":110},{\"x\":577,\"y\":108},{\"x\":577,\"y\":107},{\"x\":577,\"y\":106},{\"x\":577,\"y\":105},{\"x\":577,\"y\":103},{\"x\":577,\"y\":102},{\"x\":577,\"y\":101},{\"x\":577,\"y\":100},{\"x\":577,\"y\":99},{\"x\":577,\"y\":98},{\"x\":577,\"y\":97},{\"x\":577,\"y\":96},{\"x\":577,\"y\":95},{\"x\":577,\"y\":93},{\"x\":577,\"y\":93},{\"x\":577,\"y\":92},{\"x\":577,\"y\":91},{\"x\":577,\"y\":90},{\"x\":577,\"y\":89},{\"x\":577,\"y\":88},{\"x\":577,\"y\":88},{\"x\":577,\"y\":87},{\"x\":577,\"y\":86},{\"x\":577,\"y\":85},{\"x\":577,\"y\":84},{\"x\":577,\"y\":83},{\"x\":577,\"y\":82},{\"x\":577,\"y\":81},{\"x\":577,\"y\":81},{\"x\":577,\"y\":80},{\"x\":577,\"y\":79},{\"x\":577,\"y\":79},{\"x\":577,\"y\":78},{\"x\":577,\"y\":78},{\"x\":577,\"y\":77},{\"x\":576,\"y\":77},{\"x\":576,\"y\":76},{\"x\":576,\"y\":76},{\"x\":576,\"y\":76},{\"x\":575,\"y\":75},{\"x\":575,\"y\":75},{\"x\":575,\"y\":74},{\"x\":574,\"y\":74},{\"x\":573,\"y\":73},{\"x\":572,\"y\":72},{\"x\":571,\"y\":72},{\"x\":570,\"y\":71},{\"x\":568,\"y\":70},{\"x\":567,\"y\":69},{\"x\":566,\"y\":68},{\"x\":565,\"y\":68},{\"x\":564,\"y\":67},{\"x\":564,\"y\":66},{\"x\":563,\"y\":66},{\"x\":561,\"y\":65},{\"x\":560,\"y\":65},{\"x\":558,\"y\":64},{\"x\":557,\"y\":64},{\"x\":555,\"y\":64},{\"x\":554,\"y\":63},{\"x\":552,\"y\":63},{\"x\":550,\"y\":62},{\"x\":548,\"y\":62},{\"x\":546,\"y\":61},{\"x\":543,\"y\":60},{\"x\":541,\"y\":60},{\"x\":538,\"y\":59},{\"x\":536,\"y\":59},{\"x\":532,\"y\":58},{\"x\":529,\"y\":58},{\"x\":526,\"y\":57},{\"x\":523,\"y\":57},{\"x\":521,\"y\":57},{\"x\":518,\"y\":56},{\"x\":516,\"y\":56},{\"x\":514,\"y\":55},{\"x\":512,\"y\":55},{\"x\":511,\"y\":55},{\"x\":509,\"y\":54},{\"x\":508,\"y\":54},{\"x\":506,\"y\":54},{\"x\":505,\"y\":54},{\"x\":504,\"y\":54},{\"x\":502,\"y\":54},{\"x\":501,\"y\":54},{\"x\":499,\"y\":54},{\"x\":498,\"y\":54},{\"x\":496,\"y\":54},{\"x\":494,\"y\":54},{\"x\":491,\"y\":54},{\"x\":490,\"y\":54},{\"x\":488,\"y\":54},{\"x\":484,\"y\":54},{\"x\":483,\"y\":54},{\"x\":479,\"y\":54},{\"x\":478,\"y\":54},{\"x\":476,\"y\":54},{\"x\":473,\"y\":54},{\"x\":471,\"y\":54},{\"x\":467,\"y\":54},{\"x\":466,\"y\":54},{\"x\":462,\"y\":54},{\"x\":459,\"y\":54},{\"x\":456,\"y\":54},{\"x\":453,\"y\":54},{\"x\":450,\"y\":54},{\"x\":449,\"y\":54},{\"x\":446,\"y\":54},{\"x\":443,\"y\":54},{\"x\":440,\"y\":54},{\"x\":438,\"y\":54},{\"x\":435,\"y\":54},{\"x\":433,\"y\":54},{\"x\":432,\"y\":54},{\"x\":430,\"y\":54},{\"x\":429,\"y\":54},{\"x\":428,\"y\":54},{\"x\":427,\"y\":54},{\"x\":426,\"y\":54},{\"x\":425,\"y\":54},{\"x\":425,\"y\":54},{\"x\":424,\"y\":54},{\"x\":422,\"y\":54},{\"x\":421,\"y\":54},{\"x\":420,\"y\":54},{\"x\":419,\"y\":54},{\"x\":417,\"y\":54},{\"x\":415,\"y\":54},{\"x\":414,\"y\":54},{\"x\":412,\"y\":54},{\"x\":411,\"y\":54},{\"x\":409,\"y\":54},{\"x\":408,\"y\":55},{\"x\":407,\"y\":55},{\"x\":406,\"y\":55},{\"x\":405,\"y\":55},{\"x\":404,\"y\":55},{\"x\":403,\"y\":55},{\"x\":403,\"y\":55},{\"x\":401,\"y\":55},{\"x\":400,\"y\":55},{\"x\":399,\"y\":55},{\"x\":399,\"y\":55},{\"x\":397,\"y\":55},{\"x\":396,\"y\":56},{\"x\":395,\"y\":56},{\"x\":393,\"y\":56},{\"x\":392,\"y\":56},{\"x\":391,\"y\":56},{\"x\":390,\"y\":56},{\"x\":389,\"y\":57},{\"x\":388,\"y\":57},{\"x\":387,\"y\":57},{\"x\":385,\"y\":57},{\"x\":384,\"y\":57},{\"x\":384,\"y\":58},{\"x\":383,\"y\":58},{\"x\":382,\"y\":58},{\"x\":381,\"y\":58},{\"x\":381,\"y\":58},{\"x\":380,\"y\":58},{\"x\":379,\"y\":59},{\"x\":379,\"y\":59},{\"x\":378,\"y\":59},{\"x\":377,\"y\":59},{\"x\":377,\"y\":59},{\"x\":376,\"y\":59},{\"x\":375,\"y\":60},{\"x\":374,\"y\":60},{\"x\":373,\"y\":60},{\"x\":372,\"y\":61},{\"x\":370,\"y\":61},{\"x\":369,\"y\":61},{\"x\":368,\"y\":62},{\"x\":368,\"y\":62},{\"x\":367,\"y\":62},{\"x\":366,\"y\":63},{\"x\":365,\"y\":63},{\"x\":364,\"y\":63},{\"x\":364,\"y\":63},{\"x\":363,\"y\":64},{\"x\":362,\"y\":64},{\"x\":362,\"y\":64},{\"x\":361,\"y\":65},{\"x\":360,\"y\":65},{\"x\":360,\"y\":66},{\"x\":359,\"y\":66},{\"x\":359,\"y\":66},{\"x\":358,\"y\":67},{\"x\":358,\"y\":67},{\"x\":358,\"y\":67},{\"x\":357,\"y\":67},{\"x\":357,\"y\":68},{\"x\":357,\"y\":68},{\"x\":356,\"y\":68},{\"x\":356,\"y\":68},{\"x\":356,\"y\":69},{\"x\":355,\"y\":69},{\"x\":355,\"y\":69},{\"x\":355,\"y\":70},{\"x\":354,\"y\":70},{\"x\":354,\"y\":70},{\"x\":354,\"y\":71},{\"x\":353,\"y\":72},{\"x\":353,\"y\":72},{\"x\":353,\"y\":73},{\"x\":353,\"y\":73},{\"x\":352,\"y\":74},{\"x\":352,\"y\":74},{\"x\":352,\"y\":75},{\"x\":352,\"y\":75},{\"x\":351,\"y\":76},{\"x\":351,\"y\":77},{\"x\":351,\"y\":78},{\"x\":351,\"y\":79},{\"x\":350,\"y\":79},{\"x\":350,\"y\":80},{\"x\":350,\"y\":81},{\"x\":350,\"y\":82},{\"x\":350,\"y\":83},{\"x\":350,\"y\":84},{\"x\":350,\"y\":85},{\"x\":350,\"y\":86},{\"x\":349,\"y\":87},{\"x\":349,\"y\":88},{\"x\":349,\"y\":89},{\"x\":349,\"y\":90},{\"x\":349,\"y\":91},{\"x\":349,\"y\":92},{\"x\":349,\"y\":93},{\"x\":349,\"y\":94},{\"x\":349,\"y\":96},{\"x\":349,\"y\":97},{\"x\":349,\"y\":98},{\"x\":349,\"y\":100},{\"x\":349,\"y\":101},{\"x\":349,\"y\":102},{\"x\":348,\"y\":103},{\"x\":348,\"y\":104},{\"x\":348,\"y\":106},{\"x\":348,\"y\":107},{\"x\":348,\"y\":108},{\"x\":348,\"y\":109},{\"x\":348,\"y\":110},{\"x\":348,\"y\":111},{\"x\":348,\"y\":112},{\"x\":348,\"y\":113},{\"x\":348,\"y\":114},{\"x\":348,\"y\":115},{\"x\":348,\"y\":116},{\"x\":348,\"y\":118},{\"x\":348,\"y\":119},{\"x\":348,\"y\":121},{\"x\":348,\"y\":122},{\"x\":348,\"y\":123},{\"x\":347,\"y\":125},{\"x\":347,\"y\":126},{\"x\":347,\"y\":128},{\"x\":347,\"y\":130},{\"x\":347,\"y\":132},{\"x\":347,\"y\":133},{\"x\":347,\"y\":135},{\"x\":347,\"y\":137},{\"x\":347,\"y\":139},{\"x\":347,\"y\":141},{\"x\":347,\"y\":143},{\"x\":347,\"y\":145},{\"x\":347,\"y\":148},{\"x\":347,\"y\":150},{\"x\":347,\"y\":152},{\"x\":346,\"y\":154},{\"x\":346,\"y\":156},{\"x\":346,\"y\":159},{\"x\":346,\"y\":161},{\"x\":346,\"y\":163},{\"x\":346,\"y\":165},{\"x\":346,\"y\":167},{\"x\":346,\"y\":169},{\"x\":346,\"y\":171},{\"x\":346,\"y\":172},{\"x\":346,\"y\":174},{\"x\":346,\"y\":176},{\"x\":346,\"y\":177},{\"x\":346,\"y\":179},{\"x\":346,\"y\":180},{\"x\":346,\"y\":182},{\"x\":346,\"y\":183},{\"x\":346,\"y\":185},{\"x\":346,\"y\":186},{\"x\":346,\"y\":187},{\"x\":346,\"y\":189},{\"x\":346,\"y\":190},{\"x\":346,\"y\":192},{\"x\":346,\"y\":193},{\"x\":346,\"y\":195},{\"x\":346,\"y\":196},{\"x\":347,\"y\":198},{\"x\":347,\"y\":200},{\"x\":347,\"y\":201},{\"x\":347,\"y\":203},{\"x\":348,\"y\":207},{\"x\":348,\"y\":208},{\"x\":349,\"y\":211},{\"x\":349,\"y\":213},{\"x\":349,\"y\":215},{\"x\":350,\"y\":218},{\"x\":350,\"y\":222},{\"x\":351,\"y\":223},{\"x\":351,\"y\":226},{\"x\":351,\"y\":230},{\"x\":352,\"y\":233},{\"x\":352,\"y\":236},{\"x\":352,\"y\":239},{\"x\":353,\"y\":242},{\"x\":353,\"y\":244},{\"x\":354,\"y\":247},{\"x\":354,\"y\":250},{\"x\":354,\"y\":252},{\"x\":355,\"y\":255},{\"x\":355,\"y\":258},{\"x\":356,\"y\":261},{\"x\":356,\"y\":263},{\"x\":356,\"y\":266},{\"x\":357,\"y\":269},{\"x\":357,\"y\":272},{\"x\":357,\"y\":275},{\"x\":358,\"y\":277},{\"x\":358,\"y\":280},{\"x\":358,\"y\":282},{\"x\":359,\"y\":285},{\"x\":359,\"y\":290},{\"x\":360,\"y\":293},{\"x\":360,\"y\":296},{\"x\":360,\"y\":299},{\"x\":361,\"y\":303},{\"x\":361,\"y\":307},{\"x\":362,\"y\":309},{\"x\":362,\"y\":314},{\"x\":362,\"y\":315},{\"x\":363,\"y\":318},{\"x\":363,\"y\":323},{\"x\":364,\"y\":326},{\"x\":364,\"y\":329},{\"x\":365,\"y\":331},{\"x\":365,\"y\":335},{\"x\":366,\"y\":338},{\"x\":366,\"y\":341},{\"x\":367,\"y\":343},{\"x\":367,\"y\":347},{\"x\":367,\"y\":349},{\"x\":368,\"y\":354},{\"x\":368,\"y\":355},{\"x\":369,\"y\":360},{\"x\":369,\"y\":362},{\"x\":370,\"y\":366},{\"x\":370,\"y\":367},{\"x\":370,\"y\":370},{\"x\":371,\"y\":372},{\"x\":371,\"y\":374},{\"x\":371,\"y\":376},{\"x\":371,\"y\":378},{\"x\":371,\"y\":380},{\"x\":371,\"y\":381},{\"x\":371,\"y\":383},{\"x\":371,\"y\":384},{\"x\":371,\"y\":385},{\"x\":371,\"y\":386},{\"x\":371,\"y\":387},{\"x\":371,\"y\":388},{\"x\":371,\"y\":389},{\"x\":371,\"y\":390},{\"x\":371,\"y\":391},{\"x\":371,\"y\":392},{\"x\":371,\"y\":393},{\"x\":371,\"y\":394},{\"x\":371,\"y\":395},{\"x\":371,\"y\":396},{\"x\":371,\"y\":396},{\"x\":371,\"y\":397},{\"x\":371,\"y\":397},{\"x\":370,\"y\":398},{\"x\":370,\"y\":398},{\"x\":369,\"y\":399},{\"x\":368,\"y\":399},{\"x\":367,\"y\":399},{\"x\":366,\"y\":400},{\"x\":365,\"y\":400},{\"x\":363,\"y\":401},{\"x\":362,\"y\":401},{\"x\":360,\"y\":401},{\"x\":359,\"y\":402},{\"x\":357,\"y\":402},{\"x\":356,\"y\":402},{\"x\":354,\"y\":403},{\"x\":352,\"y\":403},{\"x\":350,\"y\":403},{\"x\":348,\"y\":403},{\"x\":345,\"y\":403},{\"x\":342,\"y\":403},{\"x\":340,\"y\":403},{\"x\":338,\"y\":403},{\"x\":335,\"y\":403},{\"x\":332,\"y\":402},{\"x\":331,\"y\":401},{\"x\":329,\"y\":400},{\"x\":327,\"y\":399},{\"x\":324,\"y\":398},{\"x\":322,\"y\":397},{\"x\":320,\"y\":396},{\"x\":318,\"y\":394},{\"x\":315,\"y\":393},{\"x\":313,\"y\":393},{\"x\":312,\"y\":392},{\"x\":310,\"y\":391},{\"x\":308,\"y\":391},{\"x\":306,\"y\":390},{\"x\":304,\"y\":390},{\"x\":302,\"y\":389},{\"x\":300,\"y\":389},{\"x\":299,\"y\":388},{\"x\":297,\"y\":387},{\"x\":294,\"y\":386},{\"x\":293,\"y\":386},{\"x\":290,\"y\":385},{\"x\":287,\"y\":384},{\"x\":285,\"y\":383},{\"x\":284,\"y\":382},{\"x\":280,\"y\":381},{\"x\":279,\"y\":380},{\"x\":276,\"y\":379},{\"x\":274,\"y\":378},{\"x\":272,\"y\":378},{\"x\":270,\"y\":377},{\"x\":268,\"y\":376},{\"x\":266,\"y\":375},{\"x\":264,\"y\":375},{\"x\":262,\"y\":374},{\"x\":260,\"y\":374},{\"x\":258,\"y\":374},{\"x\":256,\"y\":374},{\"x\":254,\"y\":373},{\"x\":252,\"y\":373},{\"x\":250,\"y\":373},{\"x\":248,\"y\":373},{\"x\":247,\"y\":372},{\"x\":245,\"y\":372},{\"x\":243,\"y\":372},{\"x\":242,\"y\":372},{\"x\":240,\"y\":372},{\"x\":238,\"y\":372},{\"x\":237,\"y\":372},{\"x\":235,\"y\":372},{\"x\":233,\"y\":372},{\"x\":230,\"y\":372},{\"x\":229,\"y\":372},{\"x\":225,\"y\":372},{\"x\":224,\"y\":372},{\"x\":221,\"y\":372},{\"x\":218,\"y\":372},{\"x\":217,\"y\":372},{\"x\":214,\"y\":373},{\"x\":212,\"y\":373},{\"x\":210,\"y\":373},{\"x\":208,\"y\":373},{\"x\":206,\"y\":374},{\"x\":202,\"y\":374},{\"x\":200,\"y\":374},{\"x\":197,\"y\":374},{\"x\":194,\"y\":375},{\"x\":192,\"y\":375},{\"x\":189,\"y\":376},{\"x\":186,\"y\":376},{\"x\":184,\"y\":376},{\"x\":182,\"y\":377},{\"x\":179,\"y\":377},{\"x\":176,\"y\":378},{\"x\":174,\"y\":378},{\"x\":172,\"y\":378},{\"x\":170,\"y\":379},{\"x\":168,\"y\":379},{\"x\":166,\"y\":380},{\"x\":165,\"y\":381},{\"x\":163,\"y\":381},{\"x\":161,\"y\":382},{\"x\":160,\"y\":382},{\"x\":158,\"y\":383},{\"x\":156,\"y\":384},{\"x\":155,\"y\":384},{\"x\":153,\"y\":385},{\"x\":151,\"y\":386},{\"x\":150,\"y\":387},{\"x\":148,\"y\":388},{\"x\":146,\"y\":388},{\"x\":145,\"y\":389},{\"x\":144,\"y\":390},{\"x\":143,\"y\":390},{\"x\":142,\"y\":391},{\"x\":141,\"y\":392},{\"x\":140,\"y\":393},{\"x\":140,\"y\":393},{\"x\":139,\"y\":394},{\"x\":138,\"y\":394},{\"x\":138,\"y\":395},{\"x\":137,\"y\":395},{\"x\":137,\"y\":396},{\"x\":136,\"y\":397},{\"x\":135,\"y\":398},{\"x\":133,\"y\":400},{\"x\":132,\"y\":401},{\"x\":131,\"y\":402},{\"x\":130,\"y\":403},{\"x\":130,\"y\":404},{\"x\":129,\"y\":405},{\"x\":129,\"y\":405},{\"x\":129,\"y\":405},{\"x\":129,\"y\":405},{\"x\":129,\"y\":406},{\"x\":129,\"y\":406},{\"x\":129,\"y\":406},{\"x\":130,\"y\":406},{\"x\":131,\"y\":406},{\"x\":132,\"y\":407},{\"x\":133,\"y\":407},{\"x\":134,\"y\":407},{\"x\":135,\"y\":408},{\"x\":136,\"y\":408},{\"x\":137,\"y\":409},{\"x\":140,\"y\":409},{\"x\":142,\"y\":411},{\"x\":143,\"y\":411},{\"x\":146,\"y\":413},{\"x\":148,\"y\":414},{\"x\":151,\"y\":415},{\"x\":154,\"y\":416},{\"x\":158,\"y\":417},{\"x\":160,\"y\":418},{\"x\":165,\"y\":419},{\"x\":166,\"y\":420},{\"x\":169,\"y\":420},{\"x\":172,\"y\":421},{\"x\":174,\"y\":422},{\"x\":176,\"y\":422},{\"x\":178,\"y\":423},{\"x\":179,\"y\":423},{\"x\":181,\"y\":423},{\"x\":182,\"y\":424},{\"x\":184,\"y\":424},{\"x\":185,\"y\":424},{\"x\":187,\"y\":424},{\"x\":189,\"y\":424},{\"x\":190,\"y\":424},{\"x\":192,\"y\":424},{\"x\":194,\"y\":424},{\"x\":195,\"y\":424},{\"x\":197,\"y\":424},{\"x\":198,\"y\":424},{\"x\":199,\"y\":424},{\"x\":200,\"y\":423},{\"x\":200,\"y\":423},{\"x\":201,\"y\":423},{\"x\":201,\"y\":423},{\"x\":202,\"y\":422},{\"x\":203,\"y\":422},{\"x\":204,\"y\":422},{\"x\":205,\"y\":421},{\"x\":206,\"y\":421},{\"x\":207,\"y\":420},{\"x\":208,\"y\":419},{\"x\":209,\"y\":419},{\"x\":210,\"y\":418},{\"x\":211,\"y\":418},{\"x\":211,\"y\":417},{\"x\":212,\"y\":417},{\"x\":213,\"y\":416},{\"x\":213,\"y\":416},{\"x\":214,\"y\":415},{\"x\":214,\"y\":415},{\"x\":215,\"y\":414},{\"x\":215,\"y\":414},{\"x\":216,\"y\":413},{\"x\":216,\"y\":412},{\"x\":217,\"y\":412},{\"x\":217,\"y\":411},{\"x\":217,\"y\":410},{\"x\":218,\"y\":409},{\"x\":218,\"y\":408},{\"x\":218,\"y\":407},{\"x\":219,\"y\":405},{\"x\":219,\"y\":403},{\"x\":220,\"y\":401},{\"x\":220,\"y\":399},{\"x\":221,\"y\":397},{\"x\":221,\"y\":395},{\"x\":221,\"y\":393},{\"x\":222,\"y\":392},{\"x\":222,\"y\":390},{\"x\":222,\"y\":389},{\"x\":222,\"y\":388},{\"x\":222,\"y\":387},{\"x\":222,\"y\":385},{\"x\":223,\"y\":384},{\"x\":223,\"y\":383},{\"x\":223,\"y\":382},{\"x\":223,\"y\":380},{\"x\":223,\"y\":379},{\"x\":223,\"y\":378},{\"x\":223,\"y\":376},{\"x\":223,\"y\":375},{\"x\":224,\"y\":374},{\"x\":224,\"y\":372},{\"x\":224,\"y\":370},{\"x\":224,\"y\":369},{\"x\":224,\"y\":367},{\"x\":224,\"y\":365},{\"x\":225,\"y\":364},{\"x\":225,\"y\":363},{\"x\":225,\"y\":361},{\"x\":225,\"y\":360},{\"x\":225,\"y\":358},{\"x\":225,\"y\":357},{\"x\":225,\"y\":356},{\"x\":225,\"y\":355},{\"x\":225,\"y\":354},{\"x\":225,\"y\":352},{\"x\":225,\"y\":352},{\"x\":225,\"y\":351},{\"x\":225,\"y\":349},{\"x\":225,\"y\":348},{\"x\":225,\"y\":347},{\"x\":225,\"y\":346},{\"x\":225,\"y\":345},{\"x\":225,\"y\":344},{\"x\":225,\"y\":343},{\"x\":225,\"y\":342},{\"x\":225,\"y\":341},{\"x\":225,\"y\":341},{\"x\":225,\"y\":340},{\"x\":225,\"y\":339},{\"x\":224,\"y\":339},{\"x\":224,\"y\":338},{\"x\":224,\"y\":338},{\"x\":224,\"y\":337},{\"x\":223,\"y\":337},{\"x\":223,\"y\":336},{\"x\":223,\"y\":336},{\"x\":223,\"y\":335},{\"x\":222,\"y\":335},{\"x\":222,\"y\":334},{\"x\":222,\"y\":333},{\"x\":222,\"y\":332},{\"x\":221,\"y\":331},{\"x\":221,\"y\":330},{\"x\":220,\"y\":329},{\"x\":220,\"y\":328},{\"x\":219,\"y\":327},{\"x\":219,\"y\":326},{\"x\":218,\"y\":325},{\"x\":218,\"y\":324},{\"x\":217,\"y\":323},{\"x\":217,\"y\":322},{\"x\":216,\"y\":321},{\"x\":216,\"y\":320},{\"x\":215,\"y\":319},{\"x\":215,\"y\":319},{\"x\":214,\"y\":318},{\"x\":214,\"y\":317},{\"x\":214,\"y\":317},{\"x\":213,\"y\":316},{\"x\":212,\"y\":315},{\"x\":212,\"y\":315},{\"x\":211,\"y\":314},{\"x\":210,\"y\":313},{\"x\":209,\"y\":312},{\"x\":209,\"y\":312},{\"x\":208,\"y\":311},{\"x\":207,\"y\":310},{\"x\":206,\"y\":309},{\"x\":206,\"y\":309},{\"x\":205,\"y\":308},{\"x\":205,\"y\":308},{\"x\":204,\"y\":307},{\"x\":204,\"y\":307},{\"x\":204,\"y\":306},{\"x\":203,\"y\":305},{\"x\":203,\"y\":304},{\"x\":202,\"y\":303},{\"x\":202,\"y\":303},{\"x\":201,\"y\":302},{\"x\":201,\"y\":300},{\"x\":201,\"y\":299},{\"x\":200,\"y\":298},{\"x\":200,\"y\":297},{\"x\":200,\"y\":295},{\"x\":200,\"y\":294},{\"x\":200,\"y\":293},{\"x\":199,\"y\":292},{\"x\":199,\"y\":290},{\"x\":199,\"y\":289},{\"x\":199,\"y\":287},{\"x\":199,\"y\":286},{\"x\":199,\"y\":285},{\"x\":199,\"y\":284},{\"x\":199,\"y\":283},{\"x\":199,\"y\":282},{\"x\":199,\"y\":280},{\"x\":199,\"y\":280},{\"x\":199,\"y\":278},{\"x\":199,\"y\":277},{\"x\":199,\"y\":276},{\"x\":199,\"y\":275},{\"x\":200,\"y\":274},{\"x\":201,\"y\":273},{\"x\":201,\"y\":272},{\"x\":202,\"y\":271},{\"x\":203,\"y\":269},{\"x\":205,\"y\":268},{\"x\":206,\"y\":266},{\"x\":207,\"y\":265},{\"x\":209,\"y\":264},{\"x\":211,\"y\":261},{\"x\":212,\"y\":260},{\"x\":214,\"y\":259},{\"x\":216,\"y\":258},{\"x\":218,\"y\":257},{\"x\":220,\"y\":255},{\"x\":221,\"y\":254},{\"x\":223,\"y\":253},{\"x\":224,\"y\":252},{\"x\":226,\"y\":251},{\"x\":227,\"y\":249},{\"x\":228,\"y\":248},{\"x\":229,\"y\":247},{\"x\":230,\"y\":246},{\"x\":231,\"y\":245},{\"x\":232,\"y\":245},{\"x\":233,\"y\":244},{\"x\":234,\"y\":243},{\"x\":234,\"y\":243},{\"x\":235,\"y\":242},{\"x\":236,\"y\":242},{\"x\":237,\"y\":241},{\"x\":237,\"y\":241},{\"x\":238,\"y\":241},{\"x\":239,\"y\":240},{\"x\":240,\"y\":240},{\"x\":240,\"y\":240},{\"x\":241,\"y\":240},{\"x\":242,\"y\":240},{\"x\":243,\"y\":240},{\"x\":243,\"y\":240},{\"x\":244,\"y\":240},{\"x\":245,\"y\":240},{\"x\":246,\"y\":240},{\"x\":247,\"y\":240},{\"x\":248,\"y\":240},{\"x\":249,\"y\":240},{\"x\":250,\"y\":240},{\"x\":251,\"y\":240},{\"x\":252,\"y\":240},{\"x\":253,\"y\":240},{\"x\":254,\"y\":241},{\"x\":254,\"y\":241},{\"x\":255,\"y\":241},{\"x\":255,\"y\":241},{\"x\":256,\"y\":242},{\"x\":257,\"y\":242},{\"x\":257,\"y\":242},{\"x\":258,\"y\":242},{\"x\":258,\"y\":243},{\"x\":259,\"y\":243},{\"x\":260,\"y\":244},{\"x\":261,\"y\":244},{\"x\":262,\"y\":245},{\"x\":263,\"y\":245},{\"x\":264,\"y\":246},{\"x\":265,\"y\":247},{\"x\":266,\"y\":247},{\"x\":267,\"y\":248},{\"x\":268,\"y\":249},{\"x\":269,\"y\":249},{\"x\":270,\"y\":250},{\"x\":271,\"y\":250},{\"x\":272,\"y\":251},{\"x\":272,\"y\":251},{\"x\":273,\"y\":252},{\"x\":274,\"y\":252},{\"x\":274,\"y\":253},{\"x\":275,\"y\":253},{\"x\":275,\"y\":254},{\"x\":276,\"y\":255},{\"x\":277,\"y\":255},{\"x\":278,\"y\":256},{\"x\":278,\"y\":256},{\"x\":279,\"y\":257},{\"x\":280,\"y\":258},{\"x\":281,\"y\":258},{\"x\":281,\"y\":259},{\"x\":281,\"y\":259},{\"x\":282,\"y\":260},{\"x\":282,\"y\":260},{\"x\":282,\"y\":260},{\"x\":283,\"y\":260},{\"x\":283,\"y\":261},{\"x\":283,\"y\":261},{\"x\":284,\"y\":261},{\"x\":284,\"y\":261},{\"x\":284,\"y\":262},{\"x\":285,\"y\":262},{\"x\":286,\"y\":262},{\"x\":286,\"y\":263},{\"x\":286,\"y\":263},{\"x\":287,\"y\":263},{\"x\":288,\"y\":264},{\"x\":289,\"y\":264},{\"x\":290,\"y\":265},{\"x\":291,\"y\":266},{\"x\":292,\"y\":266},{\"x\":294,\"y\":267},{\"x\":295,\"y\":268},{\"x\":296,\"y\":269},{\"x\":298,\"y\":270},{\"x\":300,\"y\":271},{\"x\":302,\"y\":272},{\"x\":304,\"y\":274},{\"x\":305,\"y\":275},{\"x\":308,\"y\":277},{\"x\":309,\"y\":277},{\"x\":310,\"y\":278},{\"x\":312,\"y\":279},{\"x\":313,\"y\":281},{\"x\":315,\"y\":282},{\"x\":317,\"y\":283},{\"x\":318,\"y\":284},{\"x\":320,\"y\":285},{\"x\":322,\"y\":286},{\"x\":323,\"y\":288},{\"x\":325,\"y\":289},{\"x\":327,\"y\":290},{\"x\":329,\"y\":291},{\"x\":331,\"y\":292},{\"x\":332,\"y\":293},{\"x\":334,\"y\":294},{\"x\":335,\"y\":295},{\"x\":337,\"y\":296},{\"x\":338,\"y\":297},{\"x\":340,\"y\":298},{\"x\":341,\"y\":299},{\"x\":342,\"y\":300},{\"x\":343,\"y\":300},{\"x\":345,\"y\":301},{\"x\":346,\"y\":302},{\"x\":347,\"y\":303},{\"x\":348,\"y\":304},{\"x\":350,\"y\":304},{\"x\":351,\"y\":305},{\"x\":353,\"y\":306},{\"x\":355,\"y\":307},{\"x\":356,\"y\":307},{\"x\":358,\"y\":308},{\"x\":360,\"y\":309},{\"x\":362,\"y\":310},{\"x\":364,\"y\":310},{\"x\":365,\"y\":311},{\"x\":367,\"y\":311},{\"x\":369,\"y\":312},{\"x\":370,\"y\":313},{\"x\":372,\"y\":313},{\"x\":374,\"y\":314},{\"x\":377,\"y\":315},{\"x\":378,\"y\":315},{\"x\":381,\"y\":316},{\"x\":382,\"y\":316},{\"x\":386,\"y\":317},{\"x\":387,\"y\":318},{\"x\":392,\"y\":318},{\"x\":393,\"y\":318},{\"x\":395,\"y\":319},{\"x\":400,\"y\":320},{\"x\":401,\"y\":320},{\"x\":405,\"y\":321},{\"x\":408,\"y\":321},{\"x\":411,\"y\":321},{\"x\":413,\"y\":322},{\"x\":417,\"y\":322},{\"x\":420,\"y\":322},{\"x\":423,\"y\":322},{\"x\":425,\"y\":322},{\"x\":428,\"y\":322},{\"x\":430,\"y\":322},{\"x\":433,\"y\":322},{\"x\":435,\"y\":322},{\"x\":437,\"y\":322},{\"x\":439,\"y\":322},{\"x\":441,\"y\":322},{\"x\":442,\"y\":322},{\"x\":444,\"y\":322},{\"x\":445,\"y\":322},{\"x\":446,\"y\":322},{\"x\":447,\"y\":322},{\"x\":449,\"y\":322},{\"x\":450,\"y\":322},{\"x\":453,\"y\":322},{\"x\":455,\"y\":321},{\"x\":457,\"y\":321},{\"x\":459,\"y\":320},{\"x\":460,\"y\":320},{\"x\":463,\"y\":320},{\"x\":465,\"y\":320},{\"x\":467,\"y\":319},{\"x\":469,\"y\":319},{\"x\":471,\"y\":318},{\"x\":473,\"y\":318},{\"x\":474,\"y\":318},{\"x\":475,\"y\":317},{\"x\":477,\"y\":317},{\"x\":480,\"y\":317},{\"x\":482,\"y\":316},{\"x\":484,\"y\":315},{\"x\":486,\"y\":315},{\"x\":488,\"y\":314},{\"x\":490,\"y\":314},{\"x\":492,\"y\":313},{\"x\":495,\"y\":312},{\"x\":496,\"y\":311},{\"x\":498,\"y\":310},{\"x\":500,\"y\":310},{\"x\":502,\"y\":309},{\"x\":503,\"y\":308},{\"x\":505,\"y\":307},{\"x\":508,\"y\":306},{\"x\":510,\"y\":304},{\"x\":512,\"y\":303},{\"x\":514,\"y\":301},{\"x\":516,\"y\":299},{\"x\":518,\"y\":297},{\"x\":520,\"y\":294},{\"x\":521,\"y\":293},{\"x\":523,\"y\":290},{\"x\":525,\"y\":288},{\"x\":526,\"y\":286},{\"x\":527,\"y\":285},{\"x\":529,\"y\":283},{\"x\":530,\"y\":282},{\"x\":531,\"y\":280},{\"x\":532,\"y\":279},{\"x\":532,\"y\":278},{\"x\":533,\"y\":277},{\"x\":534,\"y\":277},{\"x\":535,\"y\":276},{\"x\":535,\"y\":275},{\"x\":536,\"y\":274},{\"x\":536,\"y\":274},{\"x\":537,\"y\":273},{\"x\":537,\"y\":272},{\"x\":538,\"y\":271},{\"x\":538,\"y\":270},{\"x\":539,\"y\":269},{\"x\":539,\"y\":267},{\"x\":539,\"y\":266},{\"x\":540,\"y\":265},{\"x\":540,\"y\":263},{\"x\":540,\"y\":262},{\"x\":540,\"y\":261},{\"x\":540,\"y\":260},{\"x\":540,\"y\":259},{\"x\":540,\"y\":258},{\"x\":540,\"y\":257},{\"x\":540,\"y\":256},{\"x\":540,\"y\":255},{\"x\":540,\"y\":254},{\"x\":540,\"y\":253},{\"x\":540,\"y\":252},{\"x\":540,\"y\":250},{\"x\":540,\"y\":249},{\"x\":540,\"y\":248},{\"x\":540,\"y\":247},{\"x\":539,\"y\":246},{\"x\":539,\"y\":245},{\"x\":539,\"y\":244},{\"x\":538,\"y\":243},{\"x\":538,\"y\":242},{\"x\":538,\"y\":241},{\"x\":537,\"y\":241},{\"x\":537,\"y\":240},{\"x\":536,\"y\":239},{\"x\":535,\"y\":238},{\"x\":535,\"y\":237},{\"x\":534,\"y\":236},{\"x\":533,\"y\":235},{\"x\":532,\"y\":234},{\"x\":531,\"y\":232},{\"x\":530,\"y\":231},{\"x\":529,\"y\":229},{\"x\":527,\"y\":228},{\"x\":525,\"y\":225},{\"x\":524,\"y\":225},{\"x\":522,\"y\":223},{\"x\":520,\"y\":222},{\"x\":518,\"y\":221},{\"x\":517,\"y\":219},{\"x\":515,\"y\":218},{\"x\":514,\"y\":217},{\"x\":513,\"y\":216},{\"x\":512,\"y\":216},{\"x\":510,\"y\":215},{\"x\":509,\"y\":215},{\"x\":508,\"y\":214},{\"x\":506,\"y\":214},{\"x\":504,\"y\":213},{\"x\":502,\"y\":212},{\"x\":499,\"y\":212},{\"x\":495,\"y\":211},{\"x\":491,\"y\":211},{\"x\":487,\"y\":210},{\"x\":485,\"y\":209},{\"x\":481,\"y\":209},{\"x\":478,\"y\":208},{\"x\":475,\"y\":208},{\"x\":472,\"y\":208},{\"x\":467,\"y\":207},{\"x\":464,\"y\":207},{\"x\":463,\"y\":207},{\"x\":460,\"y\":207},{\"x\":458,\"y\":207},{\"x\":455,\"y\":207},{\"x\":454,\"y\":207},{\"x\":452,\"y\":207},{\"x\":450,\"y\":207},{\"x\":448,\"y\":207},{\"x\":447,\"y\":207},{\"x\":446,\"y\":207},{\"x\":444,\"y\":207},{\"x\":442,\"y\":207},{\"x\":441,\"y\":208},{\"x\":438,\"y\":208},{\"x\":436,\"y\":209},{\"x\":433,\"y\":209},{\"x\":432,\"y\":209},{\"x\":429,\"y\":209},{\"x\":427,\"y\":210},{\"x\":424,\"y\":210},{\"x\":423,\"y\":210},{\"x\":421,\"y\":211},{\"x\":419,\"y\":211},{\"x\":417,\"y\":212},{\"x\":416,\"y\":212},{\"x\":414,\"y\":212},{\"x\":412,\"y\":213},{\"x\":411,\"y\":213},{\"x\":409,\"y\":213},{\"x\":407,\"y\":214},{\"x\":405,\"y\":214},{\"x\":403,\"y\":214},{\"x\":401,\"y\":215},{\"x\":399,\"y\":215},{\"x\":398,\"y\":216},{\"x\":396,\"y\":216},{\"x\":393,\"y\":216},{\"x\":391,\"y\":217},{\"x\":388,\"y\":217},{\"x\":385,\"y\":218},{\"x\":384,\"y\":218},{\"x\":381,\"y\":219},{\"x\":379,\"y\":220},{\"x\":377,\"y\":220},{\"x\":375,\"y\":220},{\"x\":373,\"y\":221},{\"x\":371,\"y\":221},{\"x\":369,\"y\":222},{\"x\":367,\"y\":222},{\"x\":365,\"y\":223},{\"x\":362,\"y\":224},{\"x\":360,\"y\":225},{\"x\":359,\"y\":225},{\"x\":356,\"y\":226},{\"x\":354,\"y\":226},{\"x\":352,\"y\":227},{\"x\":350,\"y\":228},{\"x\":348,\"y\":228},{\"x\":346,\"y\":229},{\"x\":345,\"y\":229},{\"x\":343,\"y\":229},{\"x\":342,\"y\":230},{\"x\":341,\"y\":230},{\"x\":339,\"y\":231},{\"x\":336,\"y\":231},{\"x\":334,\"y\":232},{\"x\":332,\"y\":232},{\"x\":329,\"y\":233},{\"x\":326,\"y\":234},{\"x\":323,\"y\":234},{\"x\":322,\"y\":235},{\"x\":319,\"y\":236},{\"x\":317,\"y\":236},{\"x\":314,\"y\":236},{\"x\":312,\"y\":237},{\"x\":310,\"y\":238},{\"x\":308,\"y\":238},{\"x\":306,\"y\":238},{\"x\":304,\"y\":239},{\"x\":301,\"y\":239},{\"x\":299,\"y\":239},{\"x\":297,\"y\":240},{\"x\":294,\"y\":240},{\"x\":291,\"y\":241},{\"x\":288,\"y\":242},{\"x\":285,\"y\":242},{\"x\":282,\"y\":242},{\"x\":280,\"y\":243},{\"x\":276,\"y\":244},{\"x\":274,\"y\":244},{\"x\":272,\"y\":244},{\"x\":269,\"y\":245},{\"x\":266,\"y\":245},{\"x\":265,\"y\":246},{\"x\":263,\"y\":246},{\"x\":261,\"y\":246},{\"x\":259,\"y\":246},{\"x\":257,\"y\":246},{\"x\":256,\"y\":246},{\"x\":254,\"y\":246},{\"x\":253,\"y\":246},{\"x\":251,\"y\":246},{\"x\":250,\"y\":246},{\"x\":249,\"y\":246},{\"x\":247,\"y\":246},{\"x\":246,\"y\":246},{\"x\":244,\"y\":246},{\"x\":243,\"y\":246},{\"x\":242,\"y\":246},{\"x\":240,\"y\":246},{\"x\":238,\"y\":246},{\"x\":237,\"y\":246},{\"x\":235,\"y\":246},{\"x\":233,\"y\":246},{\"x\":232,\"y\":246},{\"x\":230,\"y\":246},{\"x\":229,\"y\":246},{\"x\":227,\"y\":246},{\"x\":226,\"y\":246},{\"x\":225,\"y\":246},{\"x\":224,\"y\":246},{\"x\":222,\"y\":246},{\"x\":221,\"y\":246},{\"x\":220,\"y\":246},{\"x\":219,\"y\":246},{\"x\":218,\"y\":245},{\"x\":216,\"y\":245},{\"x\":216,\"y\":245},{\"x\":214,\"y\":245},{\"x\":213,\"y\":244},{\"x\":212,\"y\":244},{\"x\":210,\"y\":244},{\"x\":209,\"y\":243},{\"x\":207,\"y\":243},{\"x\":206,\"y\":242},{\"x\":205,\"y\":242},{\"x\":203,\"y\":241},{\"x\":202,\"y\":241},{\"x\":200,\"y\":240},{\"x\":199,\"y\":240},{\"x\":198,\"y\":239},{\"x\":196,\"y\":238},{\"x\":195,\"y\":237},{\"x\":193,\"y\":236},{\"x\":193,\"y\":236},{\"x\":191,\"y\":235},{\"x\":190,\"y\":234},{\"x\":189,\"y\":232},{\"x\":188,\"y\":231},{\"x\":186,\"y\":230},{\"x\":185,\"y\":229},{\"x\":184,\"y\":228},{\"x\":182,\"y\":227},{\"x\":181,\"y\":226},{\"x\":180,\"y\":225},{\"x\":179,\"y\":224},{\"x\":178,\"y\":223},{\"x\":178,\"y\":222},{\"x\":177,\"y\":221},{\"x\":176,\"y\":219},{\"x\":175,\"y\":218},{\"x\":174,\"y\":217},{\"x\":173,\"y\":216},{\"x\":173,\"y\":214},{\"x\":172,\"y\":213},{\"x\":171,\"y\":212},{\"x\":171,\"y\":211},{\"x\":170,\"y\":209},{\"x\":169,\"y\":208},{\"x\":169,\"y\":208},{\"x\":169,\"y\":206},{\"x\":168,\"y\":205},{\"x\":168,\"y\":204},{\"x\":168,\"y\":203},{\"x\":167,\"y\":202},{\"x\":167,\"y\":201},{\"x\":167,\"y\":200},{\"x\":167,\"y\":199},{\"x\":166,\"y\":198},{\"x\":166,\"y\":197},{\"x\":166,\"y\":196},{\"x\":166,\"y\":195},{\"x\":166,\"y\":194},{\"x\":165,\"y\":193},{\"x\":165,\"y\":192},{\"x\":165,\"y\":191},{\"x\":164,\"y\":190},{\"x\":164,\"y\":190},{\"x\":164,\"y\":189},{\"x\":164,\"y\":188},{\"x\":163,\"y\":187},{\"x\":163,\"y\":186},{\"x\":163,\"y\":185},{\"x\":163,\"y\":184},{\"x\":163,\"y\":183},{\"x\":163,\"y\":182},{\"x\":163,\"y\":181},{\"x\":162,\"y\":180},{\"x\":162,\"y\":179},{\"x\":162,\"y\":178},{\"x\":162,\"y\":177},{\"x\":162,\"y\":176},{\"x\":162,\"y\":176},{\"x\":162,\"y\":175},{\"x\":162,\"y\":174},{\"x\":162,\"y\":173},{\"x\":162,\"y\":172},{\"x\":162,\"y\":172},{\"x\":161,\"y\":171},{\"x\":161,\"y\":170},{\"x\":161,\"y\":169},{\"x\":161,\"y\":168},{\"x\":161,\"y\":167},{\"x\":161,\"y\":166},{\"x\":161,\"y\":165},{\"x\":161,\"y\":164},{\"x\":161,\"y\":163},{\"x\":161,\"y\":163},{\"x\":161,\"y\":162},{\"x\":161,\"y\":161},{\"x\":161,\"y\":161},{\"x\":161,\"y\":161},{\"x\":161,\"y\":160},{\"x\":161,\"y\":160},{\"x\":161,\"y\":160},{\"x\":161,\"y\":159},{\"x\":161,\"y\":159},{\"x\":161,\"y\":159},{\"x\":161,\"y\":158},{\"x\":161,\"y\":158},{\"x\":161,\"y\":157},{\"x\":161,\"y\":157},{\"x\":162,\"y\":156},{\"x\":162,\"y\":156},{\"x\":162,\"y\":156},{\"x\":163,\"y\":155},{\"x\":163,\"y\":155},{\"x\":163,\"y\":154},{\"x\":163,\"y\":154},{\"x\":163,\"y\":154},{\"x\":163,\"y\":154},{\"x\":164,\"y\":153},{\"x\":164,\"y\":153},{\"x\":164,\"y\":153},{\"x\":165,\"y\":152},{\"x\":166,\"y\":152},{\"x\":167,\"y\":151},{\"x\":167,\"y\":151},{\"x\":168,\"y\":150},{\"x\":169,\"y\":150},{\"x\":170,\"y\":150},{\"x\":170,\"y\":149},{\"x\":171,\"y\":149},{\"x\":172,\"y\":149},{\"x\":173,\"y\":149},{\"x\":174,\"y\":148},{\"x\":175,\"y\":148},{\"x\":176,\"y\":148},{\"x\":177,\"y\":147},{\"x\":178,\"y\":147},{\"x\":179,\"y\":147},{\"x\":180,\"y\":147},{\"x\":181,\"y\":147},{\"x\":182,\"y\":147},{\"x\":183,\"y\":146},{\"x\":184,\"y\":146},{\"x\":185,\"y\":146},{\"x\":185,\"y\":146},{\"x\":186,\"y\":146},{\"x\":187,\"y\":146},{\"x\":188,\"y\":146},{\"x\":190,\"y\":146},{\"x\":192,\"y\":146},{\"x\":194,\"y\":146},{\"x\":195,\"y\":146},{\"x\":197,\"y\":146},{\"x\":200,\"y\":147},{\"x\":201,\"y\":147},{\"x\":204,\"y\":148},{\"x\":206,\"y\":148},{\"x\":207,\"y\":148},{\"x\":209,\"y\":149},{\"x\":211,\"y\":149},{\"x\":212,\"y\":149},{\"x\":213,\"y\":150},{\"x\":215,\"y\":150},{\"x\":217,\"y\":150},{\"x\":218,\"y\":151},{\"x\":220,\"y\":151},{\"x\":222,\"y\":151},{\"x\":224,\"y\":152},{\"x\":225,\"y\":153},{\"x\":229,\"y\":153},{\"x\":230,\"y\":154},{\"x\":232,\"y\":154},{\"x\":235,\"y\":155},{\"x\":237,\"y\":156},{\"x\":239,\"y\":156},{\"x\":241,\"y\":157},{\"x\":242,\"y\":158},{\"x\":244,\"y\":158},{\"x\":246,\"y\":158},{\"x\":250,\"y\":159},{\"x\":252,\"y\":160},{\"x\":255,\"y\":160},{\"x\":258,\"y\":160},{\"x\":261,\"y\":161},{\"x\":264,\"y\":161},{\"x\":267,\"y\":162},{\"x\":271,\"y\":162},{\"x\":272,\"y\":162},{\"x\":275,\"y\":163},{\"x\":278,\"y\":163},{\"x\":280,\"y\":163},{\"x\":283,\"y\":164},{\"x\":285,\"y\":164},{\"x\":288,\"y\":164},{\"x\":291,\"y\":164},{\"x\":295,\"y\":164},{\"x\":299,\"y\":164},{\"x\":303,\"y\":164},{\"x\":307,\"y\":164},{\"x\":311,\"y\":164},{\"x\":315,\"y\":164},{\"x\":319,\"y\":164},{\"x\":321,\"y\":164},{\"x\":324,\"y\":164},{\"x\":327,\"y\":164},{\"x\":330,\"y\":164},{\"x\":331,\"y\":164},{\"x\":333,\"y\":164},{\"x\":335,\"y\":164},{\"x\":336,\"y\":164},{\"x\":337,\"y\":164},{\"x\":338,\"y\":164},{\"x\":339,\"y\":164},{\"x\":340,\"y\":164},{\"x\":340,\"y\":163},{\"x\":341,\"y\":163},{\"x\":341,\"y\":163},{\"x\":342,\"y\":162},{\"x\":342,\"y\":162},{\"x\":342,\"y\":162},{\"x\":343,\"y\":161},{\"x\":343,\"y\":161},{\"x\":343,\"y\":161},{\"x\":343,\"y\":161},{\"x\":342,\"y\":160},{\"x\":342,\"y\":160},{\"x\":341,\"y\":160},{\"x\":340,\"y\":160},{\"x\":339,\"y\":160},{\"x\":338,\"y\":160},{\"x\":336,\"y\":160},{\"x\":334,\"y\":160},{\"x\":333,\"y\":160},{\"x\":330,\"y\":160},{\"x\":328,\"y\":160},{\"x\":326,\"y\":160},{\"x\":324,\"y\":160},{\"x\":322,\"y\":160},{\"x\":320,\"y\":160},{\"x\":318,\"y\":160},{\"x\":317,\"y\":160},{\"x\":315,\"y\":160},{\"x\":313,\"y\":160},{\"x\":312,\"y\":160},{\"x\":310,\"y\":160},{\"x\":309,\"y\":160},{\"x\":307,\"y\":160},{\"x\":306,\"y\":161},{\"x\":304,\"y\":161},{\"x\":303,\"y\":161},{\"x\":301,\"y\":161},{\"x\":301,\"y\":161},{\"x\":299,\"y\":161},{\"x\":298,\"y\":161},{\"x\":297,\"y\":161},{\"x\":296,\"y\":161},{\"x\":295,\"y\":161},{\"x\":294,\"y\":162},{\"x\":293,\"y\":162},{\"x\":292,\"y\":162},{\"x\":291,\"y\":162},{\"x\":289,\"y\":162},{\"x\":288,\"y\":162},{\"x\":287,\"y\":162},{\"x\":286,\"y\":162},{\"x\":285,\"y\":162},{\"x\":284,\"y\":162},{\"x\":283,\"y\":162},{\"x\":282,\"y\":162},{\"x\":280,\"y\":162},{\"x\":278,\"y\":162},{\"x\":277,\"y\":162},{\"x\":276,\"y\":162},{\"x\":274,\"y\":162},{\"x\":272,\"y\":162},{\"x\":270,\"y\":162},{\"x\":268,\"y\":162},{\"x\":266,\"y\":162},{\"x\":265,\"y\":162},{\"x\":263,\"y\":162},{\"x\":261,\"y\":162},{\"x\":259,\"y\":162},{\"x\":258,\"y\":162},{\"x\":256,\"y\":162},{\"x\":255,\"y\":163},{\"x\":254,\"y\":163},{\"x\":252,\"y\":163},{\"x\":250,\"y\":163},{\"x\":249,\"y\":163},{\"x\":248,\"y\":164},{\"x\":246,\"y\":164},{\"x\":244,\"y\":164},{\"x\":243,\"y\":165},{\"x\":242,\"y\":165},{\"x\":240,\"y\":165},{\"x\":239,\"y\":166},{\"x\":238,\"y\":166},{\"x\":237,\"y\":166},{\"x\":236,\"y\":167},{\"x\":235,\"y\":167},{\"x\":234,\"y\":167},{\"x\":233,\"y\":168},{\"x\":232,\"y\":168},{\"x\":231,\"y\":168},{\"x\":230,\"y\":169},{\"x\":229,\"y\":169},{\"x\":229,\"y\":169},{\"x\":228,\"y\":170},{\"x\":227,\"y\":170},{\"x\":226,\"y\":170},{\"x\":225,\"y\":171},{\"x\":224,\"y\":172},{\"x\":223,\"y\":172},{\"x\":222,\"y\":173},{\"x\":221,\"y\":174},{\"x\":220,\"y\":174},{\"x\":219,\"y\":175},{\"x\":218,\"y\":176},{\"x\":217,\"y\":176},{\"x\":216,\"y\":177},{\"x\":215,\"y\":178},{\"x\":215,\"y\":179},{\"x\":214,\"y\":181},{\"x\":213,\"y\":182},{\"x\":211,\"y\":185},{\"x\":211,\"y\":186},{\"x\":210,\"y\":189},{\"x\":209,\"y\":191},{\"x\":208,\"y\":193},{\"x\":208,\"y\":196},{\"x\":207,\"y\":198},{\"x\":207,\"y\":200},{\"x\":206,\"y\":202},{\"x\":205,\"y\":205},{\"x\":205,\"y\":206},{\"x\":205,\"y\":209},{\"x\":205,\"y\":211},{\"x\":205,\"y\":213},{\"x\":204,\"y\":215},{\"x\":204,\"y\":217},{\"x\":204,\"y\":219},{\"x\":204,\"y\":221},{\"x\":204,\"y\":223},{\"x\":204,\"y\":225},{\"x\":204,\"y\":227},{\"x\":204,\"y\":229},{\"x\":204,\"y\":231},{\"x\":204,\"y\":233},{\"x\":204,\"y\":235},{\"x\":204,\"y\":237},{\"x\":204,\"y\":239},{\"x\":205,\"y\":241},{\"x\":205,\"y\":243},{\"x\":205,\"y\":245},{\"x\":206,\"y\":247},{\"x\":206,\"y\":249},{\"x\":207,\"y\":251},{\"x\":207,\"y\":254},{\"x\":208,\"y\":256},{\"x\":209,\"y\":257},{\"x\":210,\"y\":260},{\"x\":211,\"y\":262},{\"x\":212,\"y\":263},{\"x\":213,\"y\":265},{\"x\":215,\"y\":267},{\"x\":216,\"y\":268},{\"x\":217,\"y\":270},{\"x\":220,\"y\":272},{\"x\":221,\"y\":273},{\"x\":222,\"y\":274},{\"x\":224,\"y\":276},{\"x\":225,\"y\":278},{\"x\":228,\"y\":280},{\"x\":229,\"y\":281},{\"x\":232,\"y\":283},{\"x\":234,\"y\":285},{\"x\":235,\"y\":286},{\"x\":239,\"y\":288},{\"x\":241,\"y\":290},{\"x\":243,\"y\":291},{\"x\":245,\"y\":293},{\"x\":249,\"y\":295},{\"x\":251,\"y\":296},{\"x\":254,\"y\":298},{\"x\":258,\"y\":300},{\"x\":261,\"y\":302},{\"x\":264,\"y\":303},{\"x\":267,\"y\":305},{\"x\":271,\"y\":307},{\"x\":274,\"y\":308},{\"x\":277,\"y\":309},{\"x\":280,\"y\":311},{\"x\":283,\"y\":311},{\"x\":285,\"y\":312},{\"x\":288,\"y\":313},{\"x\":291,\"y\":313},{\"x\":293,\"y\":314},{\"x\":295,\"y\":315},{\"x\":297,\"y\":315},{\"x\":300,\"y\":315},{\"x\":301,\"y\":315},{\"x\":305,\"y\":316},{\"x\":307,\"y\":316},{\"x\":310,\"y\":316},{\"x\":312,\"y\":316},{\"x\":315,\"y\":316},{\"x\":319,\"y\":316},{\"x\":322,\"y\":316},{\"x\":325,\"y\":316},{\"x\":327,\"y\":316},{\"x\":330,\"y\":316},{\"x\":333,\"y\":316},{\"x\":337,\"y\":316},{\"x\":340,\"y\":316},{\"x\":343,\"y\":316},{\"x\":346,\"y\":316},{\"x\":349,\"y\":316},{\"x\":353,\"y\":315},{\"x\":357,\"y\":314},{\"x\":360,\"y\":313},{\"x\":362,\"y\":313},{\"x\":366,\"y\":312},{\"x\":369,\"y\":311},{\"x\":372,\"y\":311},{\"x\":374,\"y\":310},{\"x\":376,\"y\":309},{\"x\":379,\"y\":309},{\"x\":381,\"y\":308},{\"x\":384,\"y\":307},{\"x\":387,\"y\":307},{\"x\":389,\"y\":306},{\"x\":392,\"y\":304},{\"x\":395,\"y\":303},{\"x\":398,\"y\":301},{\"x\":399,\"y\":300},{\"x\":402,\"y\":299},{\"x\":404,\"y\":297},{\"x\":406,\"y\":296},{\"x\":407,\"y\":295},{\"x\":409,\"y\":293},{\"x\":411,\"y\":292},{\"x\":412,\"y\":291},{\"x\":414,\"y\":290},{\"x\":416,\"y\":289},{\"x\":417,\"y\":288},{\"x\":419,\"y\":287},{\"x\":421,\"y\":286},{\"x\":424,\"y\":284},{\"x\":425,\"y\":284},{\"x\":427,\"y\":282},{\"x\":429,\"y\":281},{\"x\":431,\"y\":280},{\"x\":432,\"y\":280},{\"x\":434,\"y\":278},{\"x\":436,\"y\":278},{\"x\":437,\"y\":277},{\"x\":438,\"y\":276},{\"x\":440,\"y\":276},{\"x\":441,\"y\":275},{\"x\":442,\"y\":274},{\"x\":443,\"y\":274},{\"x\":444,\"y\":273},{\"x\":445,\"y\":272},{\"x\":446,\"y\":272},{\"x\":447,\"y\":271},{\"x\":448,\"y\":271},{\"x\":449,\"y\":270},{\"x\":450,\"y\":269},{\"x\":451,\"y\":268},{\"x\":452,\"y\":267},{\"x\":453,\"y\":266},{\"x\":455,\"y\":265},{\"x\":456,\"y\":264},{\"x\":458,\"y\":263},{\"x\":459,\"y\":262},{\"x\":460,\"y\":262},{\"x\":461,\"y\":261},{\"x\":462,\"y\":260},{\"x\":464,\"y\":259},{\"x\":466,\"y\":257},{\"x\":467,\"y\":257},{\"x\":468,\"y\":255},{\"x\":469,\"y\":254},{\"x\":471,\"y\":253},{\"x\":473,\"y\":252},{\"x\":474,\"y\":251},{\"x\":476,\"y\":250},{\"x\":477,\"y\":248},{\"x\":478,\"y\":247},{\"x\":480,\"y\":246},{\"x\":481,\"y\":245},{\"x\":482,\"y\":244},{\"x\":483,\"y\":243},{\"x\":484,\"y\":242},{\"x\":486,\"y\":241},{\"x\":487,\"y\":239},{\"x\":488,\"y\":238},{\"x\":489,\"y\":237},{\"x\":490,\"y\":236},{\"x\":491,\"y\":235},{\"x\":491,\"y\":234},{\"x\":492,\"y\":233},{\"x\":492,\"y\":233},{\"x\":492,\"y\":232},{\"x\":493,\"y\":231},{\"x\":493,\"y\":230},{\"x\":493,\"y\":230},{\"x\":494,\"y\":229},{\"x\":494,\"y\":228},{\"x\":494,\"y\":227},{\"x\":495,\"y\":226},{\"x\":495,\"y\":225},{\"x\":495,\"y\":223},{\"x\":496,\"y\":222},{\"x\":496,\"y\":221},{\"x\":496,\"y\":219},{\"x\":497,\"y\":218},{\"x\":497,\"y\":216},{\"x\":497,\"y\":214},{\"x\":498,\"y\":213},{\"x\":498,\"y\":212},{\"x\":498,\"y\":210},{\"x\":499,\"y\":208},{\"x\":499,\"y\":207},{\"x\":499,\"y\":206},{\"x\":500,\"y\":204},{\"x\":500,\"y\":203},{\"x\":501,\"y\":202},{\"x\":501,\"y\":201},{\"x\":501,\"y\":199},{\"x\":502,\"y\":198},{\"x\":502,\"y\":196},{\"x\":502,\"y\":195},{\"x\":502,\"y\":193},{\"x\":503,\"y\":192},{\"x\":503,\"y\":190},{\"x\":504,\"y\":189},{\"x\":504,\"y\":187},{\"x\":504,\"y\":185},{\"x\":505,\"y\":184},{\"x\":505,\"y\":182},{\"x\":505,\"y\":181},{\"x\":505,\"y\":179},{\"x\":505,\"y\":179},{\"x\":505,\"y\":177},{\"x\":506,\"y\":176},{\"x\":506,\"y\":174},{\"x\":506,\"y\":173},{\"x\":506,\"y\":172},{\"x\":506,\"y\":170},{\"x\":506,\"y\":169},{\"x\":506,\"y\":168},{\"x\":506,\"y\":166},{\"x\":506,\"y\":165},{\"x\":506,\"y\":163},{\"x\":506,\"y\":163},{\"x\":505,\"y\":161},{\"x\":505,\"y\":161},{\"x\":505,\"y\":160},{\"x\":505,\"y\":159},{\"x\":505,\"y\":158},{\"x\":504,\"y\":158},{\"x\":504,\"y\":157},{\"x\":504,\"y\":157},{\"x\":504,\"y\":156},{\"x\":504,\"y\":156},{\"x\":504,\"y\":155},{\"x\":504,\"y\":155},{\"x\":503,\"y\":154},{\"x\":503,\"y\":154},{\"x\":503,\"y\":153},{\"x\":503,\"y\":153},{\"x\":502,\"y\":153},{\"x\":502,\"y\":152},{\"x\":502,\"y\":152},{\"x\":501,\"y\":151},{\"x\":501,\"y\":151},{\"x\":500,\"y\":150},{\"x\":500,\"y\":149},{\"x\":499,\"y\":149},{\"x\":498,\"y\":149},{\"x\":497,\"y\":148},{\"x\":496,\"y\":147},{\"x\":495,\"y\":147},{\"x\":494,\"y\":146},{\"x\":493,\"y\":146},{\"x\":492,\"y\":145},{\"x\":491,\"y\":145},{\"x\":490,\"y\":144},{\"x\":489,\"y\":144},{\"x\":488,\"y\":143},{\"x\":486,\"y\":143},{\"x\":486,\"y\":142},{\"x\":485,\"y\":142},{\"x\":484,\"y\":141},{\"x\":482,\"y\":140},{\"x\":481,\"y\":140},{\"x\":480,\"y\":139},{\"x\":479,\"y\":139},{\"x\":478,\"y\":138},{\"x\":477,\"y\":137},{\"x\":476,\"y\":137},{\"x\":474,\"y\":136},{\"x\":473,\"y\":135},{\"x\":472,\"y\":135},{\"x\":471,\"y\":134},{\"x\":470,\"y\":133},{\"x\":468,\"y\":133},{\"x\":467,\"y\":132},{\"x\":466,\"y\":132},{\"x\":464,\"y\":131},{\"x\":462,\"y\":131},{\"x\":461,\"y\":130},{\"x\":459,\"y\":129},{\"x\":457,\"y\":129},{\"x\":455,\"y\":128},{\"x\":453,\"y\":128},{\"x\":451,\"y\":128},{\"x\":449,\"y\":127},{\"x\":447,\"y\":126},{\"x\":446,\"y\":126},{\"x\":444,\"y\":126},{\"x\":443,\"y\":125},{\"x\":441,\"y\":125},{\"x\":440,\"y\":125},{\"x\":439,\"y\":124},{\"x\":438,\"y\":124},{\"x\":437,\"y\":123},{\"x\":436,\"y\":123},{\"x\":435,\"y\":123},{\"x\":435,\"y\":122},{\"x\":434,\"y\":122},{\"x\":433,\"y\":122},{\"x\":432,\"y\":121},{\"x\":432,\"y\":121},{\"x\":431,\"y\":120},{\"x\":430,\"y\":120},{\"x\":428,\"y\":119},{\"x\":427,\"y\":119},{\"x\":425,\"y\":119},{\"x\":423,\"y\":118},{\"x\":419,\"y\":117},{\"x\":418,\"y\":117},{\"x\":414,\"y\":116},{\"x\":412,\"y\":116},{\"x\":409,\"y\":116},{\"x\":406,\"y\":115},{\"x\":403,\"y\":115},{\"x\":400,\"y\":115},{\"x\":398,\"y\":115},{\"x\":395,\"y\":114},{\"x\":392,\"y\":114},{\"x\":389,\"y\":114},{\"x\":386,\"y\":114},{\"x\":384,\"y\":114},{\"x\":382,\"y\":114},{\"x\":379,\"y\":114},{\"x\":377,\"y\":114},{\"x\":376,\"y\":114},{\"x\":373,\"y\":114},{\"x\":371,\"y\":114},{\"x\":369,\"y\":114},{\"x\":367,\"y\":114},{\"x\":365,\"y\":114},{\"x\":362,\"y\":114},{\"x\":360,\"y\":114},{\"x\":358,\"y\":114},{\"x\":356,\"y\":114},{\"x\":354,\"y\":114},{\"x\":353,\"y\":115},{\"x\":351,\"y\":115},{\"x\":349,\"y\":116},{\"x\":348,\"y\":116},{\"x\":346,\"y\":118},{\"x\":345,\"y\":118},{\"x\":343,\"y\":119},{\"x\":341,\"y\":120},{\"x\":341,\"y\":121},{\"x\":339,\"y\":122},{\"x\":338,\"y\":123},{\"x\":337,\"y\":123},{\"x\":336,\"y\":124},{\"x\":335,\"y\":125},{\"x\":334,\"y\":126},{\"x\":334,\"y\":127},{\"x\":333,\"y\":128},{\"x\":333,\"y\":128},{\"x\":333,\"y\":129},{\"x\":332,\"y\":129},{\"x\":332,\"y\":130},{\"x\":332,\"y\":130},{\"x\":332,\"y\":131},{\"x\":332,\"y\":132},{\"x\":332,\"y\":133},{\"x\":332,\"y\":133},{\"x\":332,\"y\":134},{\"x\":332,\"y\":136},{\"x\":332,\"y\":137},{\"x\":332,\"y\":138},{\"x\":332,\"y\":139},{\"x\":332,\"y\":141},{\"x\":332,\"y\":143},{\"x\":332,\"y\":144},{\"x\":333,\"y\":145},{\"x\":333,\"y\":147},{\"x\":333,\"y\":148},{\"x\":333,\"y\":149},{\"x\":334,\"y\":151},{\"x\":334,\"y\":153},{\"x\":334,\"y\":154},{\"x\":335,\"y\":155},{\"x\":335,\"y\":157},{\"x\":335,\"y\":158},{\"x\":336,\"y\":160},{\"x\":336,\"y\":161},{\"x\":336,\"y\":163},{\"x\":337,\"y\":165},{\"x\":337,\"y\":167},{\"x\":337,\"y\":169},{\"x\":338,\"y\":170},{\"x\":338,\"y\":172},{\"x\":339,\"y\":174},{\"x\":339,\"y\":176},{\"x\":340,\"y\":178},{\"x\":340,\"y\":180},{\"x\":341,\"y\":182},{\"x\":341,\"y\":184},{\"x\":342,\"y\":186},{\"x\":342,\"y\":189},{\"x\":343,\"y\":191},{\"x\":344,\"y\":195},{\"x\":344,\"y\":196},{\"x\":345,\"y\":198},{\"x\":346,\"y\":201},{\"x\":346,\"y\":203},{\"x\":347,\"y\":206},{\"x\":348,\"y\":208},{\"x\":348,\"y\":210},{\"x\":349,\"y\":212},{\"x\":350,\"y\":215},{\"x\":350,\"y\":216},{\"x\":351,\"y\":218},{\"x\":351,\"y\":220},{\"x\":352,\"y\":223},{\"x\":353,\"y\":225},{\"x\":353,\"y\":228},{\"x\":354,\"y\":229},{\"x\":356,\"y\":233},{\"x\":356,\"y\":236},{\"x\":358,\"y\":239},{\"x\":360,\"y\":243},{\"x\":361,\"y\":246},{\"x\":363,\"y\":249},{\"x\":364,\"y\":252},{\"x\":366,\"y\":256},{\"x\":368,\"y\":260},{\"x\":370,\"y\":263},{\"x\":373,\"y\":267},{\"x\":375,\"y\":270},{\"x\":377,\"y\":274},{\"x\":379,\"y\":278},{\"x\":381,\"y\":282},{\"x\":384,\"y\":286},{\"x\":386,\"y\":291},{\"x\":388,\"y\":294},{\"x\":390,\"y\":299},{\"x\":393,\"y\":303},{\"x\":396,\"y\":308},{\"x\":399,\"y\":313},{\"x\":403,\"y\":317},{\"x\":407,\"y\":322},{\"x\":411,\"y\":327},{\"x\":416,\"y\":332},{\"x\":420,\"y\":337},{\"x\":425,\"y\":342},{\"x\":429,\"y\":345},{\"x\":432,\"y\":349},{\"x\":436,\"y\":352},{\"x\":440,\"y\":356},{\"x\":443,\"y\":358},{\"x\":446,\"y\":361},{\"x\":449,\"y\":363},{\"x\":452,\"y\":365},{\"x\":454,\"y\":368},{\"x\":456,\"y\":369},{\"x\":460,\"y\":372},{\"x\":463,\"y\":373},{\"x\":466,\"y\":375},{\"x\":467,\"y\":377},{\"x\":469,\"y\":378},{\"x\":471,\"y\":380},{\"x\":473,\"y\":381},{\"x\":475,\"y\":383},{\"x\":477,\"y\":384},{\"x\":480,\"y\":386},{\"x\":482,\"y\":387},{\"x\":485,\"y\":388},{\"x\":488,\"y\":389},{\"x\":491,\"y\":390},{\"x\":494,\"y\":390},{\"x\":497,\"y\":391},{\"x\":499,\"y\":391},{\"x\":504,\"y\":392},{\"x\":507,\"y\":393},{\"x\":509,\"y\":393},{\"x\":512,\"y\":394},{\"x\":514,\"y\":394},{\"x\":516,\"y\":395},{\"x\":518,\"y\":395},{\"x\":520,\"y\":395},{\"x\":521,\"y\":395},{\"x\":523,\"y\":395},{\"x\":525,\"y\":395},{\"x\":527,\"y\":395},{\"x\":528,\"y\":395},{\"x\":530,\"y\":395},{\"x\":532,\"y\":395},{\"x\":532,\"y\":395},{\"x\":534,\"y\":395},{\"x\":535,\"y\":395},{\"x\":536,\"y\":395},{\"x\":537,\"y\":396},{\"x\":538,\"y\":396},{\"x\":538,\"y\":396},{\"x\":539,\"y\":396},{\"x\":540,\"y\":396},{\"x\":541,\"y\":396},{\"x\":542,\"y\":396},{\"x\":543,\"y\":396},{\"x\":544,\"y\":396},{\"x\":545,\"y\":396},{\"x\":546,\"y\":396},{\"x\":547,\"y\":396},{\"x\":548,\"y\":396},{\"x\":548,\"y\":396},{\"x\":549,\"y\":396},{\"x\":550,\"y\":396},{\"x\":551,\"y\":396},{\"x\":552,\"y\":396},{\"x\":552,\"y\":396},{\"x\":553,\"y\":396},{\"x\":554,\"y\":395},{\"x\":555,\"y\":395},{\"x\":555,\"y\":395},{\"x\":556,\"y\":394},{\"x\":557,\"y\":394},{\"x\":557,\"y\":394},{\"x\":558,\"y\":393},{\"x\":559,\"y\":393},{\"x\":559,\"y\":392},{\"x\":560,\"y\":392},{\"x\":560,\"y\":392},{\"x\":561,\"y\":391},{\"x\":562,\"y\":391},{\"x\":562,\"y\":390},{\"x\":563,\"y\":389},{\"x\":564,\"y\":389},{\"x\":565,\"y\":387},{\"x\":566,\"y\":385},{\"x\":567,\"y\":383},{\"x\":567,\"y\":381},{\"x\":568,\"y\":379},{\"x\":569,\"y\":377},{\"x\":569,\"y\":374},{\"x\":570,\"y\":372},{\"x\":570,\"y\":370},{\"x\":571,\"y\":369},{\"x\":572,\"y\":367},{\"x\":572,\"y\":366},{\"x\":572,\"y\":365},{\"x\":573,\"y\":364},{\"x\":574,\"y\":363},{\"x\":574,\"y\":362},{\"x\":574,\"y\":361},{\"x\":575,\"y\":360},{\"x\":575,\"y\":360},{\"x\":576,\"y\":359},{\"x\":576,\"y\":358},{\"x\":576,\"y\":357},{\"x\":576,\"y\":356},{\"x\":577,\"y\":355},{\"x\":577,\"y\":354},{\"x\":577,\"y\":353},{\"x\":577,\"y\":353},{\"x\":577,\"y\":352},{\"x\":578,\"y\":351},{\"x\":578,\"y\":350},{\"x\":578,\"y\":350},{\"x\":578,\"y\":350},{\"x\":578,\"y\":349},{\"x\":579,\"y\":348},{\"x\":579,\"y\":348},{\"x\":579,\"y\":347},{\"x\":579,\"y\":347},{\"x\":579,\"y\":346},{\"x\":579,\"y\":346},{\"x\":580,\"y\":345},{\"x\":580,\"y\":345},{\"x\":580,\"y\":344},{\"x\":580,\"y\":344},{\"x\":580,\"y\":343},{\"x\":581,\"y\":342},{\"x\":581,\"y\":341},{\"x\":581,\"y\":340},{\"x\":581,\"y\":339},{\"x\":581,\"y\":338},{\"x\":581,\"y\":337},{\"x\":581,\"y\":336},{\"x\":581,\"y\":335},{\"x\":581,\"y\":333},{\"x\":581,\"y\":332},{\"x\":581,\"y\":331},{\"x\":580,\"y\":329},{\"x\":580,\"y\":328},{\"x\":579,\"y\":326},{\"x\":578,\"y\":325},{\"x\":577,\"y\":323},{\"x\":576,\"y\":322},{\"x\":575,\"y\":320},{\"x\":574,\"y\":319},{\"x\":573,\"y\":318},{\"x\":572,\"y\":317},{\"x\":571,\"y\":316},{\"x\":570,\"y\":315},{\"x\":569,\"y\":314},{\"x\":569,\"y\":313},{\"x\":568,\"y\":312},{\"x\":567,\"y\":312},{\"x\":566,\"y\":311},{\"x\":566,\"y\":310},{\"x\":565,\"y\":309},{\"x\":565,\"y\":309},{\"x\":564,\"y\":308},{\"x\":564,\"y\":308},{\"x\":563,\"y\":307},{\"x\":562,\"y\":307},{\"x\":561,\"y\":306},{\"x\":560,\"y\":305},{\"x\":559,\"y\":303},{\"x\":557,\"y\":302},{\"x\":556,\"y\":301},{\"x\":553,\"y\":299},{\"x\":551,\"y\":298},{\"x\":548,\"y\":296},{\"x\":547,\"y\":295},{\"x\":543,\"y\":293},{\"x\":541,\"y\":292},{\"x\":539,\"y\":291},{\"x\":535,\"y\":289},{\"x\":533,\"y\":289},{\"x\":530,\"y\":287},{\"x\":527,\"y\":286},{\"x\":524,\"y\":286},{\"x\":520,\"y\":285},{\"x\":517,\"y\":285},{\"x\":512,\"y\":284},{\"x\":508,\"y\":284},{\"x\":504,\"y\":283},{\"x\":500,\"y\":283},{\"x\":496,\"y\":283},{\"x\":492,\"y\":283},{\"x\":488,\"y\":283},{\"x\":483,\"y\":283},{\"x\":480,\"y\":283},{\"x\":475,\"y\":283},{\"x\":472,\"y\":283},{\"x\":467,\"y\":283},{\"x\":464,\"y\":283},{\"x\":460,\"y\":283},{\"x\":457,\"y\":284},{\"x\":454,\"y\":284},{\"x\":451,\"y\":284},{\"x\":447,\"y\":285},{\"x\":443,\"y\":286},{\"x\":440,\"y\":287},{\"x\":437,\"y\":288},{\"x\":433,\"y\":288},{\"x\":430,\"y\":290},{\"x\":427,\"y\":291},{\"x\":424,\"y\":292},{\"x\":421,\"y\":294},{\"x\":418,\"y\":295},{\"x\":415,\"y\":297},{\"x\":412,\"y\":298},{\"x\":409,\"y\":301},{\"x\":405,\"y\":302},{\"x\":402,\"y\":304},{\"x\":398,\"y\":307},{\"x\":394,\"y\":309},{\"x\":390,\"y\":310},{\"x\":387,\"y\":312},{\"x\":384,\"y\":313},{\"x\":380,\"y\":315},{\"x\":377,\"y\":317},{\"x\":372,\"y\":319},{\"x\":369,\"y\":320},{\"x\":365,\"y\":322},{\"x\":361,\"y\":324},{\"x\":357,\"y\":326},{\"x\":353,\"y\":328},{\"x\":349,\"y\":330},{\"x\":346,\"y\":333},{\"x\":343,\"y\":335},{\"x\":341,\"y\":337},{\"x\":338,\"y\":339},{\"x\":335,\"y\":341},{\"x\":332,\"y\":343},{\"x\":330,\"y\":345},{\"x\":327,\"y\":347},{\"x\":325,\"y\":348},{\"x\":322,\"y\":350},{\"x\":321,\"y\":351},{\"x\":316,\"y\":354},{\"x\":314,\"y\":356},{\"x\":313,\"y\":357},{\"x\":310,\"y\":360},{\"x\":307,\"y\":362},{\"x\":305,\"y\":364},{\"x\":303,\"y\":366},{\"x\":301,\"y\":369},{\"x\":298,\"y\":371},{\"x\":296,\"y\":373},{\"x\":295,\"y\":375},{\"x\":293,\"y\":377},{\"x\":290,\"y\":380},{\"x\":289,\"y\":381},{\"x\":287,\"y\":383},{\"x\":285,\"y\":384},{\"x\":283,\"y\":386},{\"x\":281,\"y\":387},{\"x\":280,\"y\":389},{\"x\":278,\"y\":390},{\"x\":277,\"y\":392},{\"x\":275,\"y\":393},{\"x\":274,\"y\":395},{\"x\":273,\"y\":396},{\"x\":272,\"y\":398},{\"x\":270,\"y\":399},{\"x\":269,\"y\":400},{\"x\":268,\"y\":402},{\"x\":267,\"y\":403},{\"x\":266,\"y\":404},{\"x\":265,\"y\":405},{\"x\":263,\"y\":406},{\"x\":262,\"y\":408},{\"x\":261,\"y\":409},{\"x\":259,\"y\":410},{\"x\":258,\"y\":412},{\"x\":255,\"y\":413},{\"x\":254,\"y\":414},{\"x\":253,\"y\":415},{\"x\":251,\"y\":417},{\"x\":249,\"y\":418},{\"x\":248,\"y\":420},{\"x\":246,\"y\":421},{\"x\":244,\"y\":422},{\"x\":242,\"y\":424},{\"x\":240,\"y\":426},{\"x\":238,\"y\":428},{\"x\":235,\"y\":429},{\"x\":233,\"y\":431},{\"x\":230,\"y\":433},{\"x\":227,\"y\":434},{\"x\":226,\"y\":435},{\"x\":223,\"y\":436},{\"x\":221,\"y\":437},{\"x\":219,\"y\":438},{\"x\":218,\"y\":439},{\"x\":216,\"y\":440},{\"x\":214,\"y\":440},{\"x\":213,\"y\":440},{\"x\":212,\"y\":441},{\"x\":211,\"y\":441},{\"x\":210,\"y\":441},{\"x\":208,\"y\":441},{\"x\":207,\"y\":441},{\"x\":206,\"y\":441},{\"x\":204,\"y\":441},{\"x\":203,\"y\":441},{\"x\":202,\"y\":441},{\"x\":201,\"y\":441},{\"x\":199,\"y\":441},{\"x\":198,\"y\":441},{\"x\":197,\"y\":441},{\"x\":195,\"y\":440},{\"x\":193,\"y\":439},{\"x\":192,\"y\":438},{\"x\":189,\"y\":437},{\"x\":187,\"y\":435},{\"x\":185,\"y\":433},{\"x\":183,\"y\":431},{\"x\":181,\"y\":429},{\"x\":179,\"y\":427},{\"x\":176,\"y\":424},{\"x\":175,\"y\":422},{\"x\":173,\"y\":421},{\"x\":171,\"y\":418},{\"x\":169,\"y\":416},{\"x\":166,\"y\":414},{\"x\":164,\"y\":411},{\"x\":163,\"y\":410},{\"x\":161,\"y\":409},{\"x\":159,\"y\":407},{\"x\":157,\"y\":405},{\"x\":156,\"y\":404},{\"x\":154,\"y\":402},{\"x\":153,\"y\":400},{\"x\":152,\"y\":399},{\"x\":151,\"y\":397},{\"x\":150,\"y\":396},{\"x\":149,\"y\":394},{\"x\":148,\"y\":392},{\"x\":147,\"y\":391},{\"x\":146,\"y\":389},{\"x\":145,\"y\":388},{\"x\":144,\"y\":386},{\"x\":143,\"y\":385},{\"x\":142,\"y\":383},{\"x\":141,\"y\":382},{\"x\":141,\"y\":380},{\"x\":140,\"y\":379},{\"x\":140,\"y\":377},{\"x\":139,\"y\":376},{\"x\":138,\"y\":374},{\"x\":137,\"y\":373},{\"x\":137,\"y\":371},{\"x\":136,\"y\":369},{\"x\":134,\"y\":366},{\"x\":134,\"y\":365},{\"x\":132,\"y\":362},{\"x\":132,\"y\":361},{\"x\":130,\"y\":357},{\"x\":129,\"y\":356},{\"x\":128,\"y\":352},{\"x\":126,\"y\":350},{\"x\":126,\"y\":349},{\"x\":124,\"y\":344},{\"x\":123,\"y\":343},{\"x\":122,\"y\":341},{\"x\":122,\"y\":339},{\"x\":121,\"y\":336},{\"x\":120,\"y\":335},{\"x\":120,\"y\":333},{\"x\":119,\"y\":331},{\"x\":119,\"y\":330},{\"x\":119,\"y\":329},{\"x\":118,\"y\":328},{\"x\":118,\"y\":327},{\"x\":118,\"y\":326},{\"x\":117,\"y\":324},{\"x\":117,\"y\":323},{\"x\":117,\"y\":322},{\"x\":117,\"y\":322},{\"x\":116,\"y\":321},{\"x\":116,\"y\":319},{\"x\":116,\"y\":318},{\"x\":115,\"y\":317},{\"x\":115,\"y\":316},{\"x\":114,\"y\":314},{\"x\":114,\"y\":312},{\"x\":113,\"y\":311},{\"x\":112,\"y\":310},{\"x\":111,\"y\":308},{\"x\":111,\"y\":306},{\"x\":110,\"y\":305},{\"x\":110,\"y\":303},{\"x\":109,\"y\":301},{\"x\":109,\"y\":299},{\"x\":108,\"y\":298},{\"x\":108,\"y\":296},{\"x\":107,\"y\":294},{\"x\":106,\"y\":293},{\"x\":106,\"y\":292},{\"x\":106,\"y\":290},{\"x\":105,\"y\":288},{\"x\":105,\"y\":287},{\"x\":105,\"y\":285},{\"x\":105,\"y\":283},{\"x\":105,\"y\":282},{\"x\":105,\"y\":280},{\"x\":105,\"y\":278},{\"x\":105,\"y\":277},{\"x\":105,\"y\":275},{\"x\":105,\"y\":273},{\"x\":105,\"y\":271},{\"x\":105,\"y\":270},{\"x\":105,\"y\":268},{\"x\":105,\"y\":266},{\"x\":105,\"y\":265},{\"x\":105,\"y\":264},{\"x\":105,\"y\":262},{\"x\":105,\"y\":260},{\"x\":105,\"y\":259},{\"x\":105,\"y\":258},{\"x\":105,\"y\":256},{\"x\":106,\"y\":255},{\"x\":106,\"y\":254},{\"x\":106,\"y\":253},{\"x\":107,\"y\":252},{\"x\":107,\"y\":251},{\"x\":107,\"y\":250},{\"x\":108,\"y\":250},{\"x\":108,\"y\":249},{\"x\":108,\"y\":248},{\"x\":108,\"y\":248},{\"x\":109,\"y\":247},{\"x\":109,\"y\":246},{\"x\":109,\"y\":246},{\"x\":110,\"y\":245},{\"x\":110,\"y\":245},{\"x\":111,\"y\":244},{\"x\":111,\"y\":244},{\"x\":112,\"y\":244},{\"x\":112,\"y\":243},{\"x\":113,\"y\":242},{\"x\":114,\"y\":242},{\"x\":115,\"y\":241},{\"x\":116,\"y\":241},{\"x\":117,\"y\":240},{\"x\":119,\"y\":239},{\"x\":120,\"y\":238},{\"x\":121,\"y\":238},{\"x\":123,\"y\":237},{\"x\":125,\"y\":236},{\"x\":126,\"y\":236},{\"x\":127,\"y\":235},{\"x\":129,\"y\":235},{\"x\":130,\"y\":234},{\"x\":131,\"y\":234},{\"x\":133,\"y\":233},{\"x\":134,\"y\":233},{\"x\":136,\"y\":232},{\"x\":136,\"y\":231},{\"x\":138,\"y\":231},{\"x\":139,\"y\":230},{\"x\":141,\"y\":230},{\"x\":142,\"y\":229},{\"x\":144,\"y\":228},{\"x\":146,\"y\":228},{\"x\":148,\"y\":227},{\"x\":150,\"y\":226},{\"x\":152,\"y\":225},{\"x\":153,\"y\":225},{\"x\":156,\"y\":224},{\"x\":158,\"y\":224},{\"x\":160,\"y\":223},{\"x\":161,\"y\":223},{\"x\":163,\"y\":222},{\"x\":166,\"y\":222},{\"x\":167,\"y\":222},{\"x\":170,\"y\":222},{\"x\":172,\"y\":222},{\"x\":173,\"y\":222},{\"x\":176,\"y\":222},{\"x\":178,\"y\":222},{\"x\":180,\"y\":222},{\"x\":182,\"y\":222},{\"x\":185,\"y\":222},{\"x\":187,\"y\":221},{\"x\":189,\"y\":221},{\"x\":191,\"y\":221},{\"x\":193,\"y\":221},{\"x\":195,\"y\":221},{\"x\":196,\"y\":221},{\"x\":198,\"y\":221},{\"x\":200,\"y\":221},{\"x\":202,\"y\":221},{\"x\":204,\"y\":221},{\"x\":206,\"y\":220},{\"x\":208,\"y\":220},{\"x\":210,\"y\":220},{\"x\":212,\"y\":220},{\"x\":214,\"y\":220},{\"x\":215,\"y\":220},{\"x\":217,\"y\":220},{\"x\":219,\"y\":220},{\"x\":220,\"y\":220},{\"x\":221,\"y\":220},{\"x\":223,\"y\":220},{\"x\":224,\"y\":220},{\"x\":225,\"y\":220},{\"x\":226,\"y\":220},{\"x\":228,\"y\":220},{\"x\":229,\"y\":220},{\"x\":230,\"y\":220},{\"x\":231,\"y\":220},{\"x\":233,\"y\":220},{\"x\":234,\"y\":220},{\"x\":235,\"y\":220},{\"x\":236,\"y\":220},{\"x\":237,\"y\":220},{\"x\":238,\"y\":221},{\"x\":239,\"y\":221},{\"x\":240,\"y\":221},{\"x\":242,\"y\":221},{\"x\":243,\"y\":222},{\"x\":243,\"y\":222},{\"x\":244,\"y\":222},{\"x\":245,\"y\":223},{\"x\":247,\"y\":223},{\"x\":248,\"y\":224},{\"x\":249,\"y\":224},{\"x\":250,\"y\":225},{\"x\":251,\"y\":226},{\"x\":252,\"y\":226},{\"x\":253,\"y\":227},{\"x\":254,\"y\":228},{\"x\":256,\"y\":229},{\"x\":257,\"y\":230},{\"x\":258,\"y\":232},{\"x\":260,\"y\":233},{\"x\":261,\"y\":234},{\"x\":263,\"y\":236},{\"x\":264,\"y\":237},{\"x\":266,\"y\":239},{\"x\":268,\"y\":240},{\"x\":270,\"y\":242},{\"x\":271,\"y\":243},{\"x\":274,\"y\":246},{\"x\":275,\"y\":248},{\"x\":277,\"y\":250},{\"x\":280,\"y\":252},{\"x\":281,\"y\":254},{\"x\":283,\"y\":257},{\"x\":285,\"y\":259},{\"x\":287,\"y\":262},{\"x\":288,\"y\":264},{\"x\":290,\"y\":267},{\"x\":292,\"y\":269},{\"x\":293,\"y\":272},{\"x\":295,\"y\":275},{\"x\":297,\"y\":277},{\"x\":299,\"y\":280},{\"x\":300,\"y\":281},{\"x\":302,\"y\":286},{\"x\":304,\"y\":288},{\"x\":306,\"y\":291},{\"x\":307,\"y\":293},{\"x\":309,\"y\":296},{\"x\":311,\"y\":300},{\"x\":312,\"y\":301},{\"x\":314,\"y\":305},{\"x\":316,\"y\":307},{\"x\":317,\"y\":310},{\"x\":318,\"y\":313},{\"x\":320,\"y\":315},{\"x\":321,\"y\":318},{\"x\":322,\"y\":320},{\"x\":323,\"y\":323},{\"x\":324,\"y\":325},{\"x\":326,\"y\":329},{\"x\":327,\"y\":330},{\"x\":328,\"y\":332},{\"x\":330,\"y\":336},{\"x\":331,\"y\":337},{\"x\":332,\"y\":339},{\"x\":334,\"y\":342},{\"x\":336,\"y\":344},{\"x\":337,\"y\":346},{\"x\":339,\"y\":349},{\"x\":341,\"y\":352},{\"x\":342,\"y\":353},{\"x\":344,\"y\":356},{\"x\":346,\"y\":357},{\"x\":347,\"y\":360},{\"x\":349,\"y\":362},{\"x\":350,\"y\":364},{\"x\":352,\"y\":365},{\"x\":353,\"y\":367},{\"x\":355,\"y\":369},{\"x\":358,\"y\":371},{\"x\":360,\"y\":373},{\"x\":363,\"y\":374},{\"x\":365,\"y\":376},{\"x\":368,\"y\":378},{\"x\":371,\"y\":380},{\"x\":374,\"y\":382},{\"x\":377,\"y\":384},{\"x\":380,\"y\":386},{\"x\":383,\"y\":387},{\"x\":385,\"y\":388},{\"x\":387,\"y\":390},{\"x\":391,\"y\":392},{\"x\":392,\"y\":393},{\"x\":397,\"y\":395},{\"x\":398,\"y\":395},{\"x\":402,\"y\":396},{\"x\":405,\"y\":396},{\"x\":408,\"y\":397},{\"x\":410,\"y\":397},{\"x\":413,\"y\":397},{\"x\":415,\"y\":398},{\"x\":418,\"y\":398},{\"x\":420,\"y\":398},{\"x\":423,\"y\":398},{\"x\":425,\"y\":398},{\"x\":427,\"y\":398},{\"x\":431,\"y\":398},{\"x\":433,\"y\":398},{\"x\":436,\"y\":398},{\"x\":439,\"y\":398},{\"x\":442,\"y\":398},{\"x\":444,\"y\":398},{\"x\":448,\"y\":398},{\"x\":449,\"y\":398},{\"x\":452,\"y\":398},{\"x\":455,\"y\":397},{\"x\":458,\"y\":397},{\"x\":460,\"y\":397},{\"x\":463,\"y\":396},{\"x\":465,\"y\":395},{\"x\":468,\"y\":395},{\"x\":471,\"y\":395},{\"x\":473,\"y\":394},{\"x\":477,\"y\":394},{\"x\":478,\"y\":393},{\"x\":481,\"y\":393},{\"x\":483,\"y\":393},{\"x\":485,\"y\":392},{\"x\":487,\"y\":392},{\"x\":490,\"y\":391},{\"x\":493,\"y\":390},{\"x\":494,\"y\":389},{\"x\":497,\"y\":388},{\"x\":499,\"y\":387},{\"x\":502,\"y\":385},{\"x\":505,\"y\":383},{\"x\":506,\"y\":382},{\"x\":509,\"y\":380},{\"x\":511,\"y\":379},{\"x\":513,\"y\":378},{\"x\":515,\"y\":377},{\"x\":516,\"y\":376},{\"x\":518,\"y\":376},{\"x\":519,\"y\":374},{\"x\":520,\"y\":374},{\"x\":521,\"y\":373},{\"x\":522,\"y\":372},{\"x\":523,\"y\":371},{\"x\":524,\"y\":370},{\"x\":525,\"y\":369},{\"x\":526,\"y\":367},{\"x\":527,\"y\":366},{\"x\":528,\"y\":365},{\"x\":528,\"y\":363},{\"x\":529,\"y\":362},{\"x\":530,\"y\":361},{\"x\":531,\"y\":361},{\"x\":532,\"y\":360},{\"x\":532,\"y\":359},{\"x\":533,\"y\":358},{\"x\":534,\"y\":357},{\"x\":534,\"y\":357},{\"x\":535,\"y\":356},{\"x\":536,\"y\":355},{\"x\":537,\"y\":355},{\"x\":537,\"y\":354},{\"x\":538,\"y\":353},{\"x\":539,\"y\":352},{\"x\":540,\"y\":351},{\"x\":541,\"y\":350},{\"x\":542,\"y\":349},{\"x\":543,\"y\":348},{\"x\":544,\"y\":347},{\"x\":546,\"y\":345},{\"x\":547,\"y\":344},{\"x\":548,\"y\":343},{\"x\":549,\"y\":342},{\"x\":550,\"y\":340},{\"x\":551,\"y\":339},{\"x\":552,\"y\":337},{\"x\":553,\"y\":335},{\"x\":554,\"y\":334},{\"x\":555,\"y\":332},{\"x\":555,\"y\":331},{\"x\":556,\"y\":329},{\"x\":557,\"y\":328},{\"x\":557,\"y\":326},{\"x\":557,\"y\":325},{\"x\":558,\"y\":323},{\"x\":558,\"y\":322},{\"x\":558,\"y\":320},{\"x\":558,\"y\":318},{\"x\":558,\"y\":316},{\"x\":558,\"y\":315},{\"x\":558,\"y\":313},{\"x\":558,\"y\":310},{\"x\":558,\"y\":308},{\"x\":558,\"y\":306},{\"x\":559,\"y\":304},{\"x\":559,\"y\":301},{\"x\":559,\"y\":299},{\"x\":560,\"y\":295},{\"x\":560,\"y\":293},{\"x\":561,\"y\":290},{\"x\":561,\"y\":288},{\"x\":562,\"y\":284},{\"x\":563,\"y\":282},{\"x\":563,\"y\":279},{\"x\":564,\"y\":277},{\"x\":564,\"y\":275},{\"x\":565,\"y\":273},{\"x\":565,\"y\":272},{\"x\":565,\"y\":270},{\"x\":566,\"y\":270},{\"x\":566,\"y\":269},{\"x\":566,\"y\":268},{\"x\":567,\"y\":267},{\"x\":567,\"y\":266},{\"x\":567,\"y\":265},{\"x\":567,\"y\":264},{\"x\":567,\"y\":263},{\"x\":568,\"y\":262},{\"x\":568,\"y\":261},{\"x\":568,\"y\":259},{\"x\":568,\"y\":258},{\"x\":569,\"y\":256},{\"x\":569,\"y\":255},{\"x\":569,\"y\":253},{\"x\":569,\"y\":252},{\"x\":569,\"y\":251},{\"x\":569,\"y\":249},{\"x\":569,\"y\":247},{\"x\":569,\"y\":246},{\"x\":570,\"y\":245},{\"x\":570,\"y\":243},{\"x\":570,\"y\":242},{\"x\":570,\"y\":241},{\"x\":570,\"y\":240},{\"x\":571,\"y\":239},{\"x\":571,\"y\":237},{\"x\":571,\"y\":236},{\"x\":572,\"y\":235},{\"x\":572,\"y\":234},{\"x\":572,\"y\":233},{\"x\":573,\"y\":233},{\"x\":573,\"y\":232},{\"x\":573,\"y\":231},{\"x\":573,\"y\":230},{\"x\":574,\"y\":229},{\"x\":574,\"y\":229},{\"x\":574,\"y\":228},{\"x\":574,\"y\":227},{\"x\":575,\"y\":226},{\"x\":575,\"y\":225},{\"x\":575,\"y\":223},{\"x\":575,\"y\":222},{\"x\":575,\"y\":222},{\"x\":575,\"y\":221},{\"x\":575,\"y\":219},{\"x\":575,\"y\":218},{\"x\":575,\"y\":217},{\"x\":575,\"y\":216},{\"x\":575,\"y\":215},{\"x\":575,\"y\":215},{\"x\":575,\"y\":214},{\"x\":575,\"y\":213},{\"x\":575,\"y\":212},{\"x\":575,\"y\":211},{\"x\":575,\"y\":209},{\"x\":575,\"y\":208},{\"x\":575,\"y\":207},{\"x\":575,\"y\":207},{\"x\":575,\"y\":206},{\"x\":575,\"y\":205},{\"x\":575,\"y\":204},{\"x\":575,\"y\":203},{\"x\":575,\"y\":202},{\"x\":575,\"y\":201},{\"x\":575,\"y\":200},{\"x\":575,\"y\":199},{\"x\":575,\"y\":198},{\"x\":575,\"y\":198},{\"x\":575,\"y\":197},{\"x\":575,\"y\":196},{\"x\":575,\"y\":195},{\"x\":575,\"y\":194},{\"x\":575,\"y\":193},{\"x\":574,\"y\":192},{\"x\":574,\"y\":191},{\"x\":573,\"y\":190},{\"x\":573,\"y\":189},{\"x\":572,\"y\":188},{\"x\":571,\"y\":186},{\"x\":571,\"y\":185},{\"x\":570,\"y\":184},{\"x\":569,\"y\":183},{\"x\":568,\"y\":181},{\"x\":567,\"y\":180},{\"x\":566,\"y\":179},{\"x\":564,\"y\":177},{\"x\":563,\"y\":176},{\"x\":561,\"y\":174},{\"x\":560,\"y\":173},{\"x\":558,\"y\":172},{\"x\":556,\"y\":170},{\"x\":555,\"y\":169},{\"x\":553,\"y\":167},{\"x\":551,\"y\":166},{\"x\":549,\"y\":165},{\"x\":547,\"y\":164},{\"x\":545,\"y\":163},{\"x\":542,\"y\":161},{\"x\":539,\"y\":161},{\"x\":536,\"y\":159},{\"x\":532,\"y\":158},{\"x\":529,\"y\":157},{\"x\":525,\"y\":156},{\"x\":522,\"y\":155},{\"x\":518,\"y\":154},{\"x\":514,\"y\":153},{\"x\":511,\"y\":153},{\"x\":506,\"y\":152},{\"x\":503,\"y\":151},{\"x\":498,\"y\":151},{\"x\":493,\"y\":150},{\"x\":488,\"y\":150},{\"x\":480,\"y\":150},{\"x\":475,\"y\":150},{\"x\":463,\"y\":150},{\"x\":459,\"y\":150},{\"x\":452,\"y\":150},{\"x\":444,\"y\":150},{\"x\":437,\"y\":150},{\"x\":430,\"y\":150},{\"x\":422,\"y\":150},{\"x\":415,\"y\":150},{\"x\":409,\"y\":150},{\"x\":401,\"y\":150},{\"x\":393,\"y\":150},{\"x\":381,\"y\":150},{\"x\":374,\"y\":151},{\"x\":369,\"y\":152},{\"x\":361,\"y\":154},{\"x\":354,\"y\":155},{\"x\":348,\"y\":156},{\"x\":346,\"y\":157},{\"x\":338,\"y\":158},{\"x\":334,\"y\":159},{\"x\":330,\"y\":160},{\"x\":326,\"y\":161},{\"x\":323,\"y\":162},{\"x\":319,\"y\":163},{\"x\":314,\"y\":164},{\"x\":310,\"y\":165},{\"x\":306,\"y\":165},{\"x\":301,\"y\":166},{\"x\":297,\"y\":167},{\"x\":293,\"y\":168},{\"x\":289,\"y\":168},{\"x\":287,\"y\":169},{\"x\":284,\"y\":169},{\"x\":281,\"y\":170},{\"x\":278,\"y\":170},{\"x\":275,\"y\":171},{\"x\":272,\"y\":172},{\"x\":269,\"y\":173},{\"x\":266,\"y\":173},{\"x\":265,\"y\":174},{\"x\":261,\"y\":175},{\"x\":258,\"y\":175},{\"x\":255,\"y\":176},{\"x\":253,\"y\":177},{\"x\":251,\"y\":177},{\"x\":247,\"y\":179},{\"x\":246,\"y\":179},{\"x\":242,\"y\":180},{\"x\":240,\"y\":181},{\"x\":238,\"y\":182},{\"x\":235,\"y\":182},{\"x\":232,\"y\":184},{\"x\":229,\"y\":185},{\"x\":226,\"y\":186},{\"x\":223,\"y\":187},{\"x\":221,\"y\":187},{\"x\":220,\"y\":188},{\"x\":217,\"y\":189},{\"x\":214,\"y\":190},{\"x\":212,\"y\":191},{\"x\":208,\"y\":192},{\"x\":206,\"y\":193},{\"x\":204,\"y\":194},{\"x\":201,\"y\":195},{\"x\":199,\"y\":196},{\"x\":197,\"y\":197},{\"x\":195,\"y\":197},{\"x\":193,\"y\":199},{\"x\":190,\"y\":199},{\"x\":189,\"y\":201},{\"x\":187,\"y\":201},{\"x\":185,\"y\":202},{\"x\":183,\"y\":203},{\"x\":181,\"y\":204},{\"x\":179,\"y\":205},{\"x\":178,\"y\":206},{\"x\":176,\"y\":207},{\"x\":174,\"y\":207},{\"x\":173,\"y\":208},{\"x\":172,\"y\":209},{\"x\":170,\"y\":210},{\"x\":169,\"y\":211},{\"x\":168,\"y\":211},{\"x\":166,\"y\":212},{\"x\":166,\"y\":213},{\"x\":165,\"y\":213},{\"x\":164,\"y\":214},{\"x\":163,\"y\":214},{\"x\":162,\"y\":215},{\"x\":162,\"y\":215},{\"x\":161,\"y\":216},{\"x\":160,\"y\":216},{\"x\":159,\"y\":217},{\"x\":159,\"y\":218},{\"x\":158,\"y\":218},{\"x\":157,\"y\":219},{\"x\":156,\"y\":219},{\"x\":155,\"y\":220},{\"x\":155,\"y\":221},{\"x\":154,\"y\":221},{\"x\":153,\"y\":222},{\"x\":152,\"y\":223},{\"x\":151,\"y\":224},{\"x\":150,\"y\":225},{\"x\":149,\"y\":226},{\"x\":148,\"y\":226},{\"x\":147,\"y\":227},{\"x\":146,\"y\":228},{\"x\":145,\"y\":229},{\"x\":145,\"y\":230},{\"x\":144,\"y\":230},{\"x\":144,\"y\":231},{\"x\":143,\"y\":232},{\"x\":143,\"y\":232},{\"x\":142,\"y\":233},{\"x\":142,\"y\":233},{\"x\":141,\"y\":234},{\"x\":141,\"y\":235},{\"x\":140,\"y\":236},{\"x\":140,\"y\":236},{\"x\":140,\"y\":237},{\"x\":139,\"y\":238},{\"x\":139,\"y\":239},{\"x\":139,\"y\":240},{\"x\":138,\"y\":240},{\"x\":138,\"y\":241},{\"x\":137,\"y\":242},{\"x\":137,\"y\":243},{\"x\":136,\"y\":244},{\"x\":136,\"y\":245},{\"x\":136,\"y\":246},{\"x\":135,\"y\":247},{\"x\":135,\"y\":248},{\"x\":134,\"y\":249},{\"x\":134,\"y\":249},{\"x\":133,\"y\":250},{\"x\":133,\"y\":251},{\"x\":132,\"y\":253},{\"x\":132,\"y\":254},{\"x\":132,\"y\":255},{\"x\":131,\"y\":256},{\"x\":131,\"y\":256},{\"x\":130,\"y\":257},{\"x\":130,\"y\":258},{\"x\":130,\"y\":259},{\"x\":130,\"y\":260},{\"x\":130,\"y\":261},{\"x\":129,\"y\":262},{\"x\":129,\"y\":263},{\"x\":129,\"y\":263},{\"x\":128,\"y\":265},{\"x\":128,\"y\":266},{\"x\":128,\"y\":266},{\"x\":128,\"y\":267},{\"x\":127,\"y\":268},{\"x\":127,\"y\":269},{\"x\":127,\"y\":270},{\"x\":127,\"y\":271},{\"x\":127,\"y\":272},{\"x\":126,\"y\":273},{\"x\":126,\"y\":273},{\"x\":126,\"y\":274},{\"x\":126,\"y\":275},{\"x\":126,\"y\":276},{\"x\":126,\"y\":277},{\"x\":126,\"y\":278},{\"x\":126,\"y\":278},{\"x\":126,\"y\":279},{\"x\":126,\"y\":280},{\"x\":126,\"y\":282},{\"x\":126,\"y\":283},{\"x\":126,\"y\":284},{\"x\":126,\"y\":285},{\"x\":126,\"y\":286},{\"x\":126,\"y\":287},{\"x\":126,\"y\":288},{\"x\":126,\"y\":289},{\"x\":126,\"y\":290},{\"x\":126,\"y\":291},{\"x\":126,\"y\":292},{\"x\":127,\"y\":294},{\"x\":127,\"y\":295},{\"x\":127,\"y\":296},{\"x\":127,\"y\":297},{\"x\":128,\"y\":298},{\"x\":128,\"y\":300},{\"x\":128,\"y\":301},{\"x\":129,\"y\":302},{\"x\":129,\"y\":303},{\"x\":129,\"y\":303},{\"x\":130,\"y\":304},{\"x\":130,\"y\":305},{\"x\":130,\"y\":306},{\"x\":131,\"y\":307},{\"x\":131,\"y\":307},{\"x\":132,\"y\":308},{\"x\":132,\"y\":309},{\"x\":133,\"y\":310},{\"x\":134,\"y\":311},{\"x\":134,\"y\":312},{\"x\":135,\"y\":313},{\"x\":136,\"y\":314},{\"x\":137,\"y\":315},{\"x\":138,\"y\":315},{\"x\":139,\"y\":316},{\"x\":140,\"y\":317},{\"x\":142,\"y\":318},{\"x\":143,\"y\":319},{\"x\":145,\"y\":320},{\"x\":147,\"y\":321},{\"x\":149,\"y\":321},{\"x\":150,\"y\":323},{\"x\":152,\"y\":323},{\"x\":155,\"y\":324},{\"x\":156,\"y\":324},{\"x\":159,\"y\":325},{\"x\":161,\"y\":325},{\"x\":165,\"y\":326},{\"x\":168,\"y\":326},{\"x\":171,\"y\":326},{\"x\":174,\"y\":326},{\"x\":178,\"y\":326},{\"x\":182,\"y\":326},{\"x\":185,\"y\":326},{\"x\":189,\"y\":326},{\"x\":191,\"y\":326},{\"x\":194,\"y\":326},{\"x\":197,\"y\":326},{\"x\":200,\"y\":325},{\"x\":205,\"y\":324},{\"x\":207,\"y\":323},{\"x\":209,\"y\":323},{\"x\":212,\"y\":322},{\"x\":215,\"y\":321},{\"x\":218,\"y\":320},{\"x\":221,\"y\":319},{\"x\":224,\"y\":318},{\"x\":226,\"y\":318},{\"x\":228,\"y\":317},{\"x\":230,\"y\":316},{\"x\":232,\"y\":316},{\"x\":234,\"y\":315},{\"x\":235,\"y\":315},{\"x\":237,\"y\":314},{\"x\":238,\"y\":314},{\"x\":239,\"y\":313},{\"x\":240,\"y\":313},{\"x\":241,\"y\":312},{\"x\":243,\"y\":311},{\"x\":244,\"y\":311},{\"x\":246,\"y\":309},{\"x\":247,\"y\":309},{\"x\":249,\"y\":308},{\"x\":251,\"y\":307},{\"x\":254,\"y\":305},{\"x\":256,\"y\":303},{\"x\":258,\"y\":302},{\"x\":261,\"y\":300},{\"x\":262,\"y\":299},{\"x\":265,\"y\":296},{\"x\":266,\"y\":295},{\"x\":268,\"y\":293},{\"x\":270,\"y\":291},{\"x\":271,\"y\":289},{\"x\":273,\"y\":288},{\"x\":274,\"y\":286},{\"x\":275,\"y\":285},{\"x\":275,\"y\":284},{\"x\":276,\"y\":283},{\"x\":277,\"y\":282},{\"x\":278,\"y\":281},{\"x\":278,\"y\":280},{\"x\":279,\"y\":280},{\"x\":280,\"y\":279},{\"x\":280,\"y\":278},{\"x\":281,\"y\":277},{\"x\":281,\"y\":276},{\"x\":281,\"y\":276},{\"x\":282,\"y\":275},{\"x\":282,\"y\":275},{\"x\":282,\"y\":274},{\"x\":283,\"y\":274},{\"x\":283,\"y\":273},{\"x\":283,\"y\":272},{\"x\":284,\"y\":272},{\"x\":284,\"y\":272},{\"x\":284,\"y\":271},{\"x\":284,\"y\":270},{\"x\":285,\"y\":270},{\"x\":285,\"y\":269},{\"x\":286,\"y\":268},{\"x\":286,\"y\":267},{\"x\":286,\"y\":267},{\"x\":287,\"y\":266},{\"x\":287,\"y\":265},{\"x\":287,\"y\":264},{\"x\":287,\"y\":263},{\"x\":288,\"y\":262},{\"x\":288,\"y\":261},{\"x\":288,\"y\":260},{\"x\":289,\"y\":259},{\"x\":289,\"y\":258},{\"x\":289,\"y\":257},{\"x\":290,\"y\":256},{\"x\":290,\"y\":255},{\"x\":290,\"y\":254},{\"x\":290,\"y\":253},{\"x\":291,\"y\":252},{\"x\":291,\"y\":251},{\"x\":291,\"y\":250},{\"x\":292,\"y\":249},{\"x\":292,\"y\":248},{\"x\":292,\"y\":247},{\"x\":293,\"y\":246},{\"x\":293,\"y\":244},{\"x\":293,\"y\":243},{\"x\":294,\"y\":242},{\"x\":294,\"y\":241},{\"x\":294,\"y\":241},{\"x\":294,\"y\":240},{\"x\":295,\"y\":239},{\"x\":295,\"y\":238},{\"x\":296,\"y\":237},{\"x\":296,\"y\":237},{\"x\":297,\"y\":236},{\"x\":297,\"y\":235},{\"x\":298,\"y\":235},{\"x\":298,\"y\":235},{\"x\":299,\"y\":234},{\"x\":299,\"y\":234},{\"x\":300,\"y\":233},{\"x\":300,\"y\":233},{\"x\":301,\"y\":232},{\"x\":302,\"y\":232},{\"x\":303,\"y\":231},{\"x\":304,\"y\":231},{\"x\":305,\"y\":231},{\"x\":305,\"y\":230},{\"x\":306,\"y\":230},{\"x\":307,\"y\":229},{\"x\":308,\"y\":229},{\"x\":309,\"y\":229},{\"x\":310,\"y\":229},{\"x\":310,\"y\":229},{\"x\":311,\"y\":228},{\"x\":312,\"y\":228},{\"x\":313,\"y\":228},{\"x\":314,\"y\":228},{\"x\":315,\"y\":228},{\"x\":316,\"y\":228},{\"x\":316,\"y\":227},{\"x\":317,\"y\":227},{\"x\":318,\"y\":227},{\"x\":319,\"y\":227},{\"x\":320,\"y\":227},{\"x\":321,\"y\":227},{\"x\":321,\"y\":226},{\"x\":322,\"y\":226},{\"x\":324,\"y\":226},{\"x\":325,\"y\":226},{\"x\":327,\"y\":226},{\"x\":328,\"y\":226},{\"x\":329,\"y\":226},{\"x\":331,\"y\":226},{\"x\":332,\"y\":226},{\"x\":334,\"y\":226},{\"x\":335,\"y\":226},{\"x\":337,\"y\":226},{\"x\":339,\"y\":226},{\"x\":341,\"y\":226},{\"x\":343,\"y\":226},{\"x\":344,\"y\":227},{\"x\":346,\"y\":228},{\"x\":348,\"y\":228},{\"x\":350,\"y\":229},{\"x\":351,\"y\":230},{\"x\":352,\"y\":231},{\"x\":353,\"y\":231},{\"x\":354,\"y\":232},{\"x\":355,\"y\":232},{\"x\":355,\"y\":233},{\"x\":356,\"y\":233},{\"x\":357,\"y\":233},{\"x\":357,\"y\":234},{\"x\":357,\"y\":234},{\"x\":358,\"y\":235},{\"x\":358,\"y\":235},{\"x\":359,\"y\":236},{\"x\":359,\"y\":236},{\"x\":360,\"y\":237},{\"x\":360,\"y\":237},{\"x\":360,\"y\":238},{\"x\":361,\"y\":238},{\"x\":361,\"y\":239},{\"x\":361,\"y\":239},{\"x\":361,\"y\":240},{\"x\":362,\"y\":240},{\"x\":362,\"y\":241},{\"x\":362,\"y\":242},{\"x\":362,\"y\":242},{\"x\":362,\"y\":243},{\"x\":362,\"y\":243},{\"x\":362,\"y\":244},{\"x\":362,\"y\":245},{\"x\":362,\"y\":245},{\"x\":362,\"y\":246},{\"x\":362,\"y\":247},{\"x\":362,\"y\":247},{\"x\":362,\"y\":248},{\"x\":362,\"y\":249},{\"x\":361,\"y\":250},{\"x\":361,\"y\":250},{\"x\":360,\"y\":251},{\"x\":360,\"y\":252},{\"x\":360,\"y\":253},{\"x\":359,\"y\":253},{\"x\":358,\"y\":254},{\"x\":358,\"y\":255},{\"x\":358,\"y\":255},{\"x\":357,\"y\":256},{\"x\":357,\"y\":257},{\"x\":356,\"y\":257},{\"x\":356,\"y\":258},{\"x\":355,\"y\":258},{\"x\":355,\"y\":259},{\"x\":354,\"y\":260},{\"x\":354,\"y\":260},{\"x\":353,\"y\":261},{\"x\":352,\"y\":261},{\"x\":352,\"y\":262},{\"x\":351,\"y\":263},{\"x\":350,\"y\":264},{\"x\":349,\"y\":264},{\"x\":348,\"y\":265},{\"x\":347,\"y\":265},{\"x\":346,\"y\":266},{\"x\":346,\"y\":266},{\"x\":345,\"y\":267},{\"x\":345,\"y\":267},{\"x\":344,\"y\":268},{\"x\":344,\"y\":268},{\"x\":343,\"y\":268},{\"x\":343,\"y\":268},{\"x\":343,\"y\":269},{\"x\":342,\"y\":269},{\"x\":342,\"y\":269},{\"x\":341,\"y\":269},{\"x\":340,\"y\":270},{\"x\":340,\"y\":270},{\"x\":339,\"y\":270},{\"x\":338,\"y\":270},{\"x\":337,\"y\":270},{\"x\":337,\"y\":270},{\"x\":336,\"y\":270},{\"x\":335,\"y\":270},{\"x\":334,\"y\":270},{\"x\":334,\"y\":271},{\"x\":333,\"y\":271},{\"x\":332,\"y\":271},{\"x\":332,\"y\":271},{\"x\":331,\"y\":271},{\"x\":331,\"y\":271},{\"x\":330,\"y\":271},{\"x\":330,\"y\":271},{\"x\":330,\"y\":271},{\"x\":329,\"y\":271},{\"x\":329,\"y\":271},{\"x\":329,\"y\":271},{\"x\":328,\"y\":271},{\"x\":328,\"y\":271},{\"x\":327,\"y\":271},{\"x\":327,\"y\":271},{\"x\":327,\"y\":271},{\"x\":326,\"y\":271},{\"x\":326,\"y\":271},{\"x\":325,\"y\":271},{\"x\":325,\"y\":271},{\"x\":324,\"y\":271},{\"x\":323,\"y\":271},{\"x\":322,\"y\":271},{\"x\":321,\"y\":271},{\"x\":320,\"y\":271},{\"x\":319,\"y\":271},{\"x\":318,\"y\":271},{\"x\":316,\"y\":271},{\"x\":315,\"y\":271},{\"x\":314,\"y\":271},{\"x\":313,\"y\":270},{\"x\":313,\"y\":270},{\"x\":312,\"y\":270},{\"x\":311,\"y\":270},{\"x\":310,\"y\":270},{\"x\":309,\"y\":269},{\"x\":309,\"y\":269},{\"x\":308,\"y\":268},{\"x\":307,\"y\":268},{\"x\":306,\"y\":268},{\"x\":305,\"y\":267},{\"x\":305,\"y\":267},{\"x\":304,\"y\":267},{\"x\":303,\"y\":266},{\"x\":302,\"y\":266},{\"x\":302,\"y\":266},{\"x\":301,\"y\":265},{\"x\":300,\"y\":265},{\"x\":299,\"y\":264},{\"x\":298,\"y\":264},{\"x\":297,\"y\":263},{\"x\":296,\"y\":263},{\"x\":295,\"y\":262},{\"x\":294,\"y\":261},{\"x\":293,\"y\":260},{\"x\":292,\"y\":259},{\"x\":291,\"y\":259},{\"x\":289,\"y\":258},{\"x\":288,\"y\":257},{\"x\":287,\"y\":256},{\"x\":286,\"y\":254},{\"x\":285,\"y\":253},{\"x\":284,\"y\":252},{\"x\":283,\"y\":251},{\"x\":282,\"y\":249},{\"x\":281,\"y\":248},{\"x\":281,\"y\":246},{\"x\":280,\"y\":245},{\"x\":280,\"y\":244},{\"x\":279,\"y\":242},{\"x\":279,\"y\":240},{\"x\":279,\"y\":239},{\"x\":279,\"y\":237},{\"x\":279,\"y\":235},{\"x\":279,\"y\":233},{\"x\":279,\"y\":231},{\"x\":279,\"y\":229},{\"x\":279,\"y\":227},{\"x\":279,\"y\":225},{\"x\":279,\"y\":223},{\"x\":279,\"y\":221},{\"x\":279,\"y\":220},{\"x\":279,\"y\":219},{\"x\":279,\"y\":217},{\"x\":279,\"y\":216},{\"x\":279,\"y\":215},{\"x\":279,\"y\":214},{\"x\":279,\"y\":213},{\"x\":279,\"y\":212},{\"x\":279,\"y\":211},{\"x\":279,\"y\":210},{\"x\":280,\"y\":209},{\"x\":280,\"y\":207},{\"x\":281,\"y\":206},{\"x\":281,\"y\":205},{\"x\":282,\"y\":203},{\"x\":283,\"y\":202},{\"x\":283,\"y\":200},{\"x\":284,\"y\":198},{\"x\":285,\"y\":197},{\"x\":286,\"y\":195},{\"x\":286,\"y\":194},{\"x\":287,\"y\":193},{\"x\":288,\"y\":192},{\"x\":288,\"y\":191},{\"x\":289,\"y\":190},{\"x\":290,\"y\":189},{\"x\":291,\"y\":189},{\"x\":291,\"y\":188},{\"x\":292,\"y\":187},{\"x\":292,\"y\":187},{\"x\":293,\"y\":186},{\"x\":294,\"y\":185},{\"x\":295,\"y\":184},{\"x\":296,\"y\":184},{\"x\":297,\"y\":183},{\"x\":299,\"y\":182},{\"x\":300,\"y\":181},{\"x\":301,\"y\":179},{\"x\":303,\"y\":178},{\"x\":304,\"y\":177},{\"x\":305,\"y\":176},{\"x\":307,\"y\":175},{\"x\":308,\"y\":174},{\"x\":309,\"y\":173},{\"x\":311,\"y\":172},{\"x\":312,\"y\":171},{\"x\":314,\"y\":171},{\"x\":315,\"y\":170},{\"x\":316,\"y\":169},{\"x\":318,\"y\":169},{\"x\":320,\"y\":168},{\"x\":321,\"y\":168},{\"x\":322,\"y\":167},{\"x\":324,\"y\":167},{\"x\":326,\"y\":166},{\"x\":327,\"y\":166},{\"x\":328,\"y\":165},{\"x\":329,\"y\":165},{\"x\":331,\"y\":165},{\"x\":332,\"y\":164},{\"x\":333,\"y\":164},{\"x\":335,\"y\":163},{\"x\":337,\"y\":163},{\"x\":338,\"y\":162},{\"x\":339,\"y\":162},{\"x\":341,\"y\":161},{\"x\":342,\"y\":161},{\"x\":344,\"y\":161},{\"x\":345,\"y\":160},{\"x\":346,\"y\":160},{\"x\":347,\"y\":160},{\"x\":349,\"y\":160},{\"x\":350,\"y\":159},{\"x\":351,\"y\":159},{\"x\":352,\"y\":159},{\"x\":354,\"y\":159},{\"x\":355,\"y\":158},{\"x\":357,\"y\":158},{\"x\":358,\"y\":158},{\"x\":359,\"y\":158},{\"x\":360,\"y\":157},{\"x\":362,\"y\":157},{\"x\":363,\"y\":157},{\"x\":364,\"y\":157},{\"x\":366,\"y\":156},{\"x\":368,\"y\":156},{\"x\":369,\"y\":156},{\"x\":371,\"y\":156},{\"x\":373,\"y\":156},{\"x\":374,\"y\":155},{\"x\":376,\"y\":155},{\"x\":378,\"y\":155},{\"x\":379,\"y\":154},{\"x\":381,\"y\":154},{\"x\":382,\"y\":154},{\"x\":384,\"y\":154},{\"x\":385,\"y\":154},{\"x\":386,\"y\":154},{\"x\":387,\"y\":153},{\"x\":388,\"y\":153},{\"x\":390,\"y\":153},{\"x\":391,\"y\":153},{\"x\":392,\"y\":153},{\"x\":394,\"y\":153},{\"x\":395,\"y\":153},{\"x\":396,\"y\":152},{\"x\":398,\"y\":152},{\"x\":400,\"y\":152},{\"x\":401,\"y\":152},{\"x\":403,\"y\":152},{\"x\":405,\"y\":152},{\"x\":407,\"y\":152},{\"x\":408,\"y\":152},{\"x\":409,\"y\":151},{\"x\":410,\"y\":151},{\"x\":411,\"y\":151},{\"x\":412,\"y\":151},{\"x\":413,\"y\":151},{\"x\":414,\"y\":151},{\"x\":415,\"y\":151},{\"x\":415,\"y\":151},{\"x\":416,\"y\":151},{\"x\":417,\"y\":151},{\"x\":418,\"y\":151},{\"x\":418,\"y\":151},{\"x\":419,\"y\":151},{\"x\":420,\"y\":151},{\"x\":421,\"y\":151},{\"x\":422,\"y\":151},{\"x\":423,\"y\":151},{\"x\":424,\"y\":151},{\"x\":426,\"y\":151},{\"x\":427,\"y\":151},{\"x\":428,\"y\":151},{\"x\":430,\"y\":151},{\"x\":431,\"y\":151},{\"x\":433,\"y\":151},{\"x\":435,\"y\":151},{\"x\":436,\"y\":151},{\"x\":438,\"y\":151},{\"x\":440,\"y\":151},{\"x\":442,\"y\":151},{\"x\":443,\"y\":151},{\"x\":445,\"y\":151},{\"x\":447,\"y\":151},{\"x\":448,\"y\":151},{\"x\":450,\"y\":151},{\"x\":451,\"y\":151},{\"x\":453,\"y\":151},{\"x\":454,\"y\":151},{\"x\":456,\"y\":151},{\"x\":457,\"y\":151},{\"x\":458,\"y\":151},{\"x\":459,\"y\":151},{\"x\":460,\"y\":151},{\"x\":461,\"y\":152},{\"x\":462,\"y\":152},{\"x\":463,\"y\":153},{\"x\":464,\"y\":153},{\"x\":464,\"y\":154},{\"x\":465,\"y\":154},{\"x\":465,\"y\":154},{\"x\":466,\"y\":155},{\"x\":467,\"y\":156},{\"x\":468,\"y\":156},{\"x\":468,\"y\":157},{\"x\":469,\"y\":157},{\"x\":469,\"y\":158},{\"x\":470,\"y\":159},{\"x\":471,\"y\":160},{\"x\":472,\"y\":161},{\"x\":472,\"y\":162},{\"x\":473,\"y\":163},{\"x\":474,\"y\":165},{\"x\":474,\"y\":166},{\"x\":475,\"y\":167},{\"x\":475,\"y\":168},{\"x\":476,\"y\":170},{\"x\":476,\"y\":171},{\"x\":477,\"y\":172},{\"x\":477,\"y\":173},{\"x\":477,\"y\":175},{\"x\":478,\"y\":176},{\"x\":478,\"y\":178},{\"x\":478,\"y\":179},{\"x\":479,\"y\":181},{\"x\":479,\"y\":182},{\"x\":479,\"y\":184},{\"x\":480,\"y\":185},{\"x\":480,\"y\":187},{\"x\":480,\"y\":189},{\"x\":481,\"y\":191},{\"x\":481,\"y\":192},{\"x\":482,\"y\":194},{\"x\":482,\"y\":196},{\"x\":483,\"y\":198},{\"x\":483,\"y\":200},{\"x\":483,\"y\":202},{\"x\":484,\"y\":206},{\"x\":485,\"y\":208},{\"x\":485,\"y\":211},{\"x\":486,\"y\":214},{\"x\":487,\"y\":217},{\"x\":488,\"y\":220},{\"x\":489,\"y\":223},{\"x\":490,\"y\":227},{\"x\":490,\"y\":229},{\"x\":492,\"y\":233},{\"x\":492,\"y\":235},{\"x\":493,\"y\":238},{\"x\":494,\"y\":241},{\"x\":494,\"y\":243},{\"x\":495,\"y\":246},{\"x\":496,\"y\":248},{\"x\":496,\"y\":250},{\"x\":497,\"y\":253},{\"x\":497,\"y\":255},{\"x\":498,\"y\":257},{\"x\":498,\"y\":259},{\"x\":498,\"y\":262},{\"x\":499,\"y\":265},{\"x\":499,\"y\":267},{\"x\":500,\"y\":271},{\"x\":501,\"y\":273},{\"x\":501,\"y\":276},{\"x\":501,\"y\":279},{\"x\":502,\"y\":281},{\"x\":502,\"y\":284},{\"x\":503,\"y\":286},{\"x\":503,\"y\":288},{\"x\":503,\"y\":291},{\"x\":504,\"y\":294},{\"x\":504,\"y\":296},{\"x\":505,\"y\":298},{\"x\":505,\"y\":302},{\"x\":506,\"y\":305},{\"x\":506,\"y\":306},{\"x\":507,\"y\":310},{\"x\":507,\"y\":312},{\"x\":507,\"y\":314},{\"x\":508,\"y\":317},{\"x\":508,\"y\":319},{\"x\":508,\"y\":321},{\"x\":508,\"y\":323},{\"x\":508,\"y\":325},{\"x\":508,\"y\":327},{\"x\":508,\"y\":328},{\"x\":508,\"y\":330},{\"x\":508,\"y\":331},{\"x\":508,\"y\":333},{\"x\":508,\"y\":334},{\"x\":508,\"y\":336},{\"x\":508,\"y\":337},{\"x\":508,\"y\":339},{\"x\":508,\"y\":341},{\"x\":507,\"y\":343},{\"x\":507,\"y\":344},{\"x\":506,\"y\":346},{\"x\":505,\"y\":348},{\"x\":505,\"y\":349},{\"x\":504,\"y\":351},{\"x\":503,\"y\":352},{\"x\":503,\"y\":353},{\"x\":502,\"y\":354},{\"x\":501,\"y\":355},{\"x\":500,\"y\":356},{\"x\":499,\"y\":357},{\"x\":498,\"y\":357},{\"x\":496,\"y\":358},{\"x\":495,\"y\":359},{\"x\":493,\"y\":359},{\"x\":491,\"y\":360},{\"x\":489,\"y\":361},{\"x\":486,\"y\":361},{\"x\":483,\"y\":362},{\"x\":480,\"y\":363},{\"x\":477,\"y\":364},{\"x\":473,\"y\":364},{\"x\":468,\"y\":366},{\"x\":462,\"y\":366},{\"x\":455,\"y\":367},{\"x\":448,\"y\":367},{\"x\":442,\"y\":368},{\"x\":435,\"y\":368},{\"x\":427,\"y\":369},{\"x\":420,\"y\":369},{\"x\":413,\"y\":370},{\"x\":406,\"y\":370},{\"x\":400,\"y\":371},{\"x\":395,\"y\":371},{\"x\":391,\"y\":371},{\"x\":388,\"y\":371},{\"x\":381,\"y\":372},{\"x\":378,\"y\":372},{\"x\":376,\"y\":372},{\"x\":373,\"y\":372},{\"x\":369,\"y\":372},{\"x\":367,\"y\":373},{\"x\":364,\"y\":373},{\"x\":362,\"y\":373},{\"x\":360,\"y\":373},{\"x\":358,\"y\":373},{\"x\":356,\"y\":374},{\"x\":354,\"y\":374},{\"x\":352,\"y\":374},{\"x\":351,\"y\":374},{\"x\":349,\"y\":375},{\"x\":348,\"y\":375},{\"x\":347,\"y\":375},{\"x\":345,\"y\":375},{\"x\":344,\"y\":375},{\"x\":343,\"y\":375},{\"x\":341,\"y\":375},{\"x\":340,\"y\":375},{\"x\":338,\"y\":375},{\"x\":338,\"y\":375},{\"x\":337,\"y\":375},{\"x\":335,\"y\":375},{\"x\":333,\"y\":375},{\"x\":330,\"y\":375},{\"x\":326,\"y\":375},{\"x\":321,\"y\":375},{\"x\":312,\"y\":375},{\"x\":304,\"y\":371},{\"x\":295,\"y\":367},{\"x\":285,\"y\":360},{\"x\":275,\"y\":352},{\"x\":263,\"y\":343},{\"x\":250,\"y\":332},{\"x\":228,\"y\":314},{\"x\":220,\"y\":308},{\"x\":206,\"y\":295},{\"x\":191,\"y\":282},{\"x\":176,\"y\":269},{\"x\":163,\"y\":258},{\"x\":150,\"y\":246},{\"x\":145,\"y\":242},{\"x\":136,\"y\":233},{\"x\":129,\"y\":225},{\"x\":124,\"y\":218},{\"x\":119,\"y\":212},{\"x\":115,\"y\":207},{\"x\":114,\"y\":206},{\"x\":112,\"y\":203},{\"x\":110,\"y\":200},{\"x\":109,\"y\":198},{\"x\":108,\"y\":196},{\"x\":106,\"y\":195},{\"x\":106,\"y\":193},{\"x\":105,\"y\":192},{\"x\":104,\"y\":191},{\"x\":104,\"y\":189},{\"x\":104,\"y\":188},{\"x\":103,\"y\":187},{\"x\":103,\"y\":186},{\"x\":103,\"y\":184},{\"x\":103,\"y\":183},{\"x\":103,\"y\":181},{\"x\":103,\"y\":180},{\"x\":103,\"y\":178},{\"x\":103,\"y\":176},{\"x\":103,\"y\":174},{\"x\":103,\"y\":172},{\"x\":104,\"y\":170},{\"x\":105,\"y\":168},{\"x\":105,\"y\":166},{\"x\":106,\"y\":164},{\"x\":106,\"y\":162},{\"x\":107,\"y\":160},{\"x\":108,\"y\":158},{\"x\":108,\"y\":156},{\"x\":109,\"y\":153},{\"x\":110,\"y\":151},{\"x\":110,\"y\":149},{\"x\":111,\"y\":148},{\"x\":111,\"y\":145},{\"x\":112,\"y\":144},{\"x\":113,\"y\":142},{\"x\":113,\"y\":140},{\"x\":114,\"y\":138},{\"x\":114,\"y\":137},{\"x\":115,\"y\":134},{\"x\":115,\"y\":133},{\"x\":116,\"y\":131},{\"x\":116,\"y\":129},{\"x\":117,\"y\":127},{\"x\":117,\"y\":125},{\"x\":118,\"y\":123},{\"x\":119,\"y\":122},{\"x\":120,\"y\":120},{\"x\":120,\"y\":118},{\"x\":121,\"y\":117},{\"x\":122,\"y\":115},{\"x\":124,\"y\":114},{\"x\":125,\"y\":112},{\"x\":126,\"y\":111},{\"x\":126,\"y\":111},{\"x\":126,\"y\":110},{\"x\":125,\"y\":109},{\"x\":124,\"y\":108},{\"x\":123,\"y\":107},{\"x\":122,\"y\":105},{\"x\":121,\"y\":104},{\"x\":120,\"y\":102},{\"x\":118,\"y\":100},{\"x\":116,\"y\":97},{\"x\":114,\"y\":95},{\"x\":112,\"y\":93},{\"x\":109,\"y\":89},{\"x\":107,\"y\":87},{\"x\":104,\"y\":83},{\"x\":100,\"y\":79},{\"x\":96,\"y\":75},{\"x\":88,\"y\":69},{\"x\":85,\"y\":66},{\"x\":75,\"y\":58},{\"x\":71,\"y\":55},{\"x\":65,\"y\":49},{\"x\":58,\"y\":44},{\"x\":52,\"y\":39},{\"x\":47,\"y\":34},{\"x\":42,\"y\":30},{\"x\":37,\"y\":27},{\"x\":35,\"y\":25},{\"x\":31,\"y\":23},{\"x\":27,\"y\":20},{\"x\":25,\"y\":18},{\"x\":23,\"y\":16},{\"x\":21,\"y\":15},{\"x\":19,\"y\":13},{\"x\":18,\"y\":12},{\"x\":17,\"y\":11},{\"x\":16,\"y\":10},{\"x\":15,\"y\":8},{\"x\":15,\"y\":7},{\"x\":14,\"y\":7},{\"x\":14,\"y\":6},{\"x\":14,\"y\":5},{\"x\":14,\"y\":5},{\"x\":57,\"y\":5},{\"x\":59,\"y\":5},{\"x\":60,\"y\":5},{\"x\":61,\"y\":5},{\"x\":63,\"y\":5},{\"x\":65,\"y\":5},{\"x\":66,\"y\":5},{\"x\":67,\"y\":5},{\"x\":69,\"y\":5},{\"x\":70,\"y\":6},{\"x\":71,\"y\":6},{\"x\":72,\"y\":6},{\"x\":73,\"y\":6},{\"x\":74,\"y\":7},{\"x\":74,\"y\":7},{\"x\":75,\"y\":7},{\"x\":75,\"y\":8},{\"x\":75,\"y\":8},{\"x\":76,\"y\":8},{\"x\":76,\"y\":9},{\"x\":76,\"y\":9},{\"x\":76,\"y\":10},{\"x\":76,\"y\":10},{\"x\":76,\"y\":11},{\"x\":76,\"y\":12},{\"x\":78,\"y\":16},{\"x\":79,\"y\":21},{\"x\":81,\"y\":27},{\"x\":83,\"y\":34},{\"x\":85,\"y\":50},{\"x\":87,\"y\":69},{\"x\":89,\"y\":90},{\"x\":90,\"y\":115},{\"x\":91,\"y\":142},{\"x\":91,\"y\":154},{\"x\":91,\"y\":179},{\"x\":91,\"y\":200},{\"x\":88,\"y\":219},{\"x\":86,\"y\":236},{\"x\":84,\"y\":243},{\"x\":81,\"y\":255},{\"x\":78,\"y\":265},{\"x\":76,\"y\":275},{\"x\":73,\"y\":282},{\"x\":71,\"y\":288},{\"x\":70,\"y\":290},{\"x\":68,\"y\":294},{\"x\":67,\"y\":297},{\"x\":66,\"y\":299},{\"x\":65,\"y\":300},{\"x\":65,\"y\":301},{\"x\":65,\"y\":301},{\"x\":65,\"y\":301},{\"x\":66,\"y\":301},{\"x\":68,\"y\":301},{\"x\":69,\"y\":301},{\"x\":73,\"y\":301},{\"x\":76,\"y\":299},{\"x\":79,\"y\":299},{\"x\":82,\"y\":297},{\"x\":86,\"y\":295},{\"x\":93,\"y\":291},{\"x\":98,\"y\":287},{\"x\":105,\"y\":281},{\"x\":112,\"y\":275},{\"x\":120,\"y\":268},{\"x\":128,\"y\":261},{\"x\":137,\"y\":252},{\"x\":141,\"y\":249},{\"x\":148,\"y\":243},{\"x\":154,\"y\":236},{\"x\":160,\"y\":231},{\"x\":164,\"y\":227},{\"x\":168,\"y\":223},{\"x\":170,\"y\":222},{\"x\":174,\"y\":217},{\"x\":176,\"y\":215},{\"x\":178,\"y\":213},{\"x\":180,\"y\":211},{\"x\":181,\"y\":208},{\"x\":182,\"y\":206},{\"x\":183,\"y\":204},{\"x\":184,\"y\":202},{\"x\":184,\"y\":199},{\"x\":185,\"y\":197},{\"x\":185,\"y\":194},{\"x\":185,\"y\":191},{\"x\":185,\"y\":189},{\"x\":184,\"y\":187},{\"x\":183,\"y\":184},{\"x\":181,\"y\":182},{\"x\":180,\"y\":180},{\"x\":179,\"y\":178},{\"x\":177,\"y\":177},{\"x\":176,\"y\":175},{\"x\":174,\"y\":175},{\"x\":173,\"y\":174},{\"x\":172,\"y\":174},{\"x\":170,\"y\":174},{\"x\":169,\"y\":174},{\"x\":168,\"y\":174},{\"x\":168,\"y\":174},{\"x\":168,\"y\":174},{\"x\":167,\"y\":174},{\"x\":167,\"y\":174},{\"x\":167,\"y\":175},{\"x\":167,\"y\":177},{\"x\":167,\"y\":179},{\"x\":168,\"y\":183},{\"x\":170,\"y\":191},{\"x\":171,\"y\":194},{\"x\":173,\"y\":201},{\"x\":175,\"y\":208},{\"x\":178,\"y\":215},{\"x\":181,\"y\":222},{\"x\":185,\"y\":229},{\"x\":193,\"y\":240},{\"x\":196,\"y\":243},{\"x\":202,\"y\":249},{\"x\":208,\"y\":255},{\"x\":213,\"y\":258},{\"x\":218,\"y\":262},{\"x\":223,\"y\":265},{\"x\":228,\"y\":268},{\"x\":231,\"y\":270},{\"x\":235,\"y\":271},{\"x\":238,\"y\":272},{\"x\":242,\"y\":273},{\"x\":246,\"y\":273},{\"x\":250,\"y\":274},{\"x\":255,\"y\":274},{\"x\":259,\"y\":274},{\"x\":265,\"y\":275},{\"x\":270,\"y\":275},{\"x\":276,\"y\":275},{\"x\":281,\"y\":276},{\"x\":287,\"y\":276},{\"x\":293,\"y\":277},{\"x\":298,\"y\":278},{\"x\":303,\"y\":280},{\"x\":308,\"y\":280},{\"x\":312,\"y\":281},{\"x\":317,\"y\":281},{\"x\":322,\"y\":282},{\"x\":327,\"y\":282},{\"x\":331,\"y\":282},{\"x\":333,\"y\":282},{\"x\":338,\"y\":282},{\"x\":341,\"y\":282},{\"x\":343,\"y\":281},{\"x\":346,\"y\":280},{\"x\":348,\"y\":280},{\"x\":349,\"y\":279},{\"x\":350,\"y\":279},{\"x\":351,\"y\":278},{\"x\":351,\"y\":278},{\"x\":351,\"y\":277},{\"x\":351,\"y\":277},{\"x\":351,\"y\":276},{\"x\":351,\"y\":274},{\"x\":350,\"y\":271},{\"x\":347,\"y\":266},{\"x\":345,\"y\":263},{\"x\":342,\"y\":257},{\"x\":338,\"y\":252},{\"x\":333,\"y\":247},{\"x\":328,\"y\":241},{\"x\":323,\"y\":236},{\"x\":317,\"y\":230},{\"x\":312,\"y\":225},{\"x\":310,\"y\":223},{\"x\":304,\"y\":216},{\"x\":303,\"y\":214},{\"x\":301,\"y\":211},{\"x\":300,\"y\":208},{\"x\":299,\"y\":206},{\"x\":298,\"y\":204},{\"x\":298,\"y\":201},{\"x\":298,\"y\":199},{\"x\":298,\"y\":196},{\"x\":297,\"y\":193},{\"x\":297,\"y\":190},{\"x\":297,\"y\":187},{\"x\":297,\"y\":184},{\"x\":297,\"y\":179},{\"x\":297,\"y\":175},{\"x\":297,\"y\":170},{\"x\":296,\"y\":166},{\"x\":296,\"y\":161},{\"x\":296,\"y\":155},{\"x\":296,\"y\":151},{\"x\":296,\"y\":147},{\"x\":296,\"y\":142},{\"x\":296,\"y\":139},{\"x\":296,\"y\":137},{\"x\":298,\"y\":132},{\"x\":300,\"y\":130},{\"x\":301,\"y\":128},{\"x\":302,\"y\":126},{\"x\":304,\"y\":123},{\"x\":305,\"y\":121},{\"x\":307,\"y\":119},{\"x\":309,\"y\":117},{\"x\":311,\"y\":115},{\"x\":312,\"y\":114},{\"x\":316,\"y\":110},{\"x\":318,\"y\":109},{\"x\":320,\"y\":107},{\"x\":322,\"y\":106},{\"x\":325,\"y\":104},{\"x\":328,\"y\":102},{\"x\":332,\"y\":101},{\"x\":336,\"y\":100},{\"x\":339,\"y\":99},{\"x\":344,\"y\":98},{\"x\":348,\"y\":98},{\"x\":352,\"y\":98},{\"x\":356,\"y\":98},{\"x\":361,\"y\":98},{\"x\":363,\"y\":98},{\"x\":366,\"y\":98},{\"x\":369,\"y\":99},{\"x\":372,\"y\":100},{\"x\":377,\"y\":101},{\"x\":380,\"y\":102},{\"x\":383,\"y\":103},{\"x\":385,\"y\":104},{\"x\":388,\"y\":104},{\"x\":392,\"y\":106},{\"x\":395,\"y\":107},{\"x\":399,\"y\":108},{\"x\":402,\"y\":110},{\"x\":403,\"y\":111},{\"x\":406,\"y\":113},{\"x\":408,\"y\":115},{\"x\":410,\"y\":116},{\"x\":412,\"y\":118},{\"x\":414,\"y\":119},{\"x\":416,\"y\":121},{\"x\":417,\"y\":122},{\"x\":418,\"y\":124},{\"x\":419,\"y\":124},{\"x\":419,\"y\":125},{\"x\":420,\"y\":126},{\"x\":420,\"y\":127},{\"x\":421,\"y\":128},{\"x\":422,\"y\":130},{\"x\":423,\"y\":131},{\"x\":424,\"y\":133},{\"x\":425,\"y\":134},{\"x\":426,\"y\":136},{\"x\":427,\"y\":138},{\"x\":428,\"y\":139},{\"x\":429,\"y\":140},{\"x\":430,\"y\":141},{\"x\":430,\"y\":142},{\"x\":431,\"y\":143},{\"x\":431,\"y\":143},{\"x\":432,\"y\":143},{\"x\":433,\"y\":144},{\"x\":433,\"y\":144},{\"x\":435,\"y\":144},{\"x\":436,\"y\":144},{\"x\":437,\"y\":144},{\"x\":438,\"y\":144},{\"x\":440,\"y\":144},{\"x\":441,\"y\":145},{\"x\":443,\"y\":145},{\"x\":445,\"y\":145},{\"x\":446,\"y\":145},{\"x\":448,\"y\":145},{\"x\":450,\"y\":145},{\"x\":452,\"y\":146},{\"x\":453,\"y\":146},{\"x\":455,\"y\":146},{\"x\":458,\"y\":146},{\"x\":460,\"y\":146},{\"x\":461,\"y\":147},{\"x\":463,\"y\":147},{\"x\":465,\"y\":148},{\"x\":466,\"y\":149},{\"x\":467,\"y\":150},{\"x\":468,\"y\":151},{\"x\":468,\"y\":152},{\"x\":469,\"y\":154},{\"x\":469,\"y\":156},{\"x\":470,\"y\":159},{\"x\":470,\"y\":162},{\"x\":471,\"y\":166},{\"x\":471,\"y\":170},{\"x\":471,\"y\":174},{\"x\":471,\"y\":179},{\"x\":471,\"y\":184},{\"x\":471,\"y\":189},{\"x\":471,\"y\":195},{\"x\":471,\"y\":200},{\"x\":471,\"y\":205},{\"x\":470,\"y\":210},{\"x\":470,\"y\":215},{\"x\":470,\"y\":220},{\"x\":469,\"y\":224},{\"x\":469,\"y\":228},{\"x\":468,\"y\":232},{\"x\":467,\"y\":236},{\"x\":466,\"y\":239},{\"x\":465,\"y\":242},{\"x\":463,\"y\":245},{\"x\":462,\"y\":247},{\"x\":461,\"y\":250},{\"x\":459,\"y\":252},{\"x\":458,\"y\":254},{\"x\":457,\"y\":257},{\"x\":456,\"y\":258},{\"x\":455,\"y\":260},{\"x\":454,\"y\":262},{\"x\":453,\"y\":263},{\"x\":453,\"y\":265},{\"x\":453,\"y\":266},{\"x\":452,\"y\":267},{\"x\":452,\"y\":268},{\"x\":452,\"y\":268},{\"x\":452,\"y\":269},{\"x\":452,\"y\":269},{\"x\":452,\"y\":269},{\"x\":451,\"y\":269},{\"x\":451,\"y\":269},{\"x\":450,\"y\":270},{\"x\":448,\"y\":270},{\"x\":446,\"y\":270},{\"x\":444,\"y\":271},{\"x\":441,\"y\":271},{\"x\":438,\"y\":272},{\"x\":434,\"y\":272},{\"x\":432,\"y\":272},{\"x\":429,\"y\":273},{\"x\":426,\"y\":273},{\"x\":423,\"y\":274},{\"x\":420,\"y\":274},{\"x\":418,\"y\":275},{\"x\":413,\"y\":275},{\"x\":412,\"y\":276},{\"x\":408,\"y\":276},{\"x\":405,\"y\":277},{\"x\":402,\"y\":277},{\"x\":401,\"y\":277},{\"x\":399,\"y\":277},{\"x\":397,\"y\":277},{\"x\":395,\"y\":277},{\"x\":394,\"y\":277},{\"x\":393,\"y\":276},{\"x\":392,\"y\":276},{\"x\":391,\"y\":275},{\"x\":391,\"y\":275},{\"x\":390,\"y\":274},{\"x\":390,\"y\":274},{\"x\":389,\"y\":273},{\"x\":388,\"y\":273},{\"x\":388,\"y\":272},{\"x\":387,\"y\":272},{\"x\":386,\"y\":271},{\"x\":385,\"y\":271},{\"x\":384,\"y\":270},{\"x\":383,\"y\":270},{\"x\":382,\"y\":269},{\"x\":381,\"y\":269},{\"x\":380,\"y\":268},{\"x\":379,\"y\":268},{\"x\":379,\"y\":268},{\"x\":378,\"y\":267},{\"x\":376,\"y\":267},{\"x\":374,\"y\":266},{\"x\":373,\"y\":265},{\"x\":371,\"y\":265},{\"x\":369,\"y\":264},{\"x\":367,\"y\":264},{\"x\":366,\"y\":263},{\"x\":364,\"y\":262},{\"x\":362,\"y\":261},{\"x\":360,\"y\":260},{\"x\":359,\"y\":259},{\"x\":357,\"y\":258},{\"x\":356,\"y\":257},{\"x\":354,\"y\":254},{\"x\":353,\"y\":253},{\"x\":352,\"y\":252},{\"x\":351,\"y\":250},{\"x\":349,\"y\":248},{\"x\":348,\"y\":246},{\"x\":346,\"y\":245},{\"x\":344,\"y\":243},{\"x\":342,\"y\":240},{\"x\":341,\"y\":240},{\"x\":337,\"y\":237},{\"x\":336,\"y\":237},{\"x\":334,\"y\":236},{\"x\":331,\"y\":235},{\"x\":329,\"y\":234},{\"x\":327,\"y\":233},{\"x\":325,\"y\":233},{\"x\":323,\"y\":232},{\"x\":322,\"y\":231},{\"x\":321,\"y\":231},{\"x\":320,\"y\":231},{\"x\":320,\"y\":231},{\"x\":319,\"y\":231},{\"x\":319,\"y\":231},{\"x\":319,\"y\":230},{\"x\":319,\"y\":230},{\"x\":321,\"y\":230},{\"x\":325,\"y\":230},{\"x\":330,\"y\":229},{\"x\":334,\"y\":229},{\"x\":346,\"y\
[truncated: 153,795 more chars]
