# Supplementary material for: Virtual reality perspective-taking increases cognitive empathy for specific others
Source: PLoS One. 2018 Aug 30;13(8):e0202442. doi: 10.1371/journal.pone.0202442 (PMC6116942; doi:10.1371/journal.pone.0202442)
Supplement: S7 File — A file that will clean data in S1 File, S2 File, and S3 File to where it can be used in S8 File in STATA 14. (DO) [file pone.0202442.s011.do]

clear all

*IF RUNNING THIS FILE WITHOUT RUNNING ANALYSIS DO FILE, YOU MUST SET DIRECTORY

*Fixing errors in Post test data participant IDs
import excel "PosttestData.xlsx", sheet("Post") firstrow clear
replace ParticipantID = "R_2ZWAFZXHiTKMG5D" if ParticipantID == "R_2ZWAFZXHiTKMG5D "
replace ParticipantID = "R_2ctF8J3sAVLqxR2" if ParticipantID == "R_2ctF8J3sAVLqxR2 "
replace ParticipantID = "R_3KGChv3UPpNIqHp" if ParticipantID == "R_3KGChv3UPpNIqHp "
replace ParticipantID = "R_TtkowkBk77RTCdr" if ParticipantID == "R_TtkowkBk77RTCdr "
replace ParticipantID = "R_PtxS2ZcABMlAoiB" if ParticipantID == "IMPORTANT DO NOT SCRUB She didn't do the booking and closed the link but we have her data Adriana 1:30PM Wednesday 7 June 2017"
replace ParticipantID = "R_30818pZazWXT3Pi" if ParticipantID == "R_30818pZazWXT3P"
replace ParticipantID = "R_2q7yjET9oyvAqPu" if ParticipantID == "R_2q7yjET9oyvAqPu "
replace ParticipantID = "R_24BqWlTbMluESKh" if ParticipantID == "Unknown1"
replace ParticipantID = "R_UrWkum5WhrR1NTj" if ParticipantID == "Unknown2"
replace ParticipantID = "R_2YWbpeR8KNmrk13" if ParticipantID == " R_2YWbpeR8KNmrk13"
replace Embodied = "James" if ParticipantID == "R_3JsYGpf4eHrBzt1" & Embodied == "Steve"
replace Embodied = "Steve" if ParticipantID == "R_1QlPW43jjaFm6EM" & Embodied == "None"
replace Embodied = "James" if ParticipantID == "R_1mkofeFPvjEejGJ" & Embodied == "Steve"
replace Embodied = "Steve" if ParticipantID == "R_3e9oiKtncXu8de4" & Embodied == "None"
save "Posttest.dta", replace

*Fixing errors in CTG data participant IDs
import excel "CTG.xlsx", sheet("CTG") firstrow clear
replace ParticipantID = "R_2ZWAFZXHiTKMG5D" if ParticipantID == "R_2ZWAFZXHiTKMG5D "
replace ParticipantID = "R_2ctF8J3sAVLqxR2" if ParticipantID == "R_2ctF8J3sAVLqxR2 "
replace ParticipantID = "R_3KGChv3UPpNIqHp" if ParticipantID == "R_3KGChv3UPpNIqHp "
replace ParticipantID = "R_TtkowkBk77RTCdr" if ParticipantID == "R_TtkowkBk77RTCdr "
replace ParticipantID = "R_PtxS2ZcABMlAoiB" if ParticipantID == "IMPORTANT DO NOT SCRUB She didn't do the booking and closed the link but we have her data Adriana 1:30PM Wednesday 7 June 2017"
replace ParticipantID = "R_30818pZazWXT3Pi" if ParticipantID == "R_30818pZazWXT3P"
replace ParticipantID = "R_2q7yjET9oyvAqPu" if ParticipantID == "R_2q7yjET9oyvAqPu "
replace ParticipantID = "R_24BqWlTbMluESKh" if ParticipantID == "Unknown1"
replace ParticipantID = "R_UrWkum5WhrR1NTj" if ParticipantID == "Unknown2"
replace ParticipantID = "R_2YWbpeR8KNmrk13" if ParticipantID == " R_2YWbpeR8KNmrk13"
save "CTG.dta", replace

import excel "PretestData.xlsx", sheet("DARPA_Pre-Screen Updated 24 Apr") firstrow clear
replace ParticipantID = "R_3kdfg6lkcrzedDZ" if ParticipantID == "R_3kdfg6IkcrzedDZ"
save "Pretest.dta", replace

use "Posttest.dta", clear

merge 1:1 ParticipantID using "Pretest.dta", keep(match)

drop _merge

merge 1:1 ParticipantID using "CTG.dta", keep(match)

drop _merge

gen drop = 0
replace drop = 1 if Suspicious == 3

drop if drop == 1

*For Connection
foreach x of varlist ConnectionOne-Connection7 {
	capture replace `x' = "0" if `x' == "Not at all (0)"
	capture replace `x' = "10" if `x' == "Very Much (10)"
	destring(`x'), replace
	}

*For ordinal variables on "Not at all" to "Very Strongly"
foreach x of varlist Connection8-Connection12 {
	gen `x'_num = .
	replace `x'_num = 1 if `x' == "Not at all"
	replace `x'_num = 2 if `x' == "Slightly"
	replace `x'_num = 3 if `x' == "Moderately"
	replace `x'_num = 4 if `x' == "Strongly"
	replace `x'_num = 5 if `x' == "Very Strongly"
	drop `x'
	rename `x'_num `x'
	}

*For OverlappingCircles
gen OverlappingCircles_num = .
replace OverlappingCircles_num = 1 if OverlappingCircles == "A"
replace OverlappingCircles_num = 2 if OverlappingCircles == "B"
replace OverlappingCircles_num = 3 if OverlappingCircles == "C"
replace OverlappingCircles_num = 4 if OverlappingCircles == "D"
replace OverlappingCircles_num = 5 if OverlappingCircles == "E"
replace OverlappingCircles_num = 6 if OverlappingCircles == "F"
replace OverlappingCircles_num = 7 if OverlappingCircles == "G"
drop OverlappingCircles
rename OverlappingCircles_num OverlappingCircles

*For Gender
gen male = 0
replace male = 1 if Gender == "Yes, Male"

gen WhiteMale = 0
replace WhiteMale = 1 if Race == "White" & male == 1 & Latino == "No"

*Create Labels
label define circles 1 "No overlap" 2 "Some overlap" 3 "More overlap" 4 "Even More overlap" 5 "A lot of overlap" 6 "Very much overlap" 7 "Almost complete overlap"
label define ord1 1 "Not at all" 2 "Slightly" 3 "Moderately" 4 "Strongly" 5 "Very Strongly"

*Apply Labels
label values OverlappingCircles circles
label values Connection8-Connection12 ord1

order ConnectionOne Connection2 Connection3 Connection4 Connection5 Connection6 Connection7 Connection8 Connection9 Connection10 Connection11 Connection12 OverlappingCircles 

*Creating Conditions

gen PlayWith = "None"

replace PlayWith = "James" ///
	if ///
	Embodied == "James" & SteveEmail == "" | ///
	Embodied == "Steve" & JamesEmail != "" | ///
	Embodied == "None" & JamesEmail != ""
	
replace PlayWith = "Steve" ///
	if ///
	Embodied == "Steve" & JamesEmail == "" | ///
	Embodied == "James" & SteveEmail != "" | ///
	Embodied == "None" & SteveEmail != ""

gen SixConditions = .

local c = 1
foreach x in "Steve" "James" "None" {
	foreach y in "Steve" "James" {
		replace SixConditions = `c' if Embodied == "`x'" & PlayWith == "`y'"
		local c = `c'+1
	}
}

label define Six 1 "Steve Steve" 2 "Steve James" 3 "James Steve" 4 "James James" 5 "None Steve" 6  "None James"

label values SixConditions Six

gen ThreeConditions = .

replace ThreeConditions = 1 if Embodied == "None"
replace ThreeConditions = 2 if Embodied == PlayWith
replace ThreeConditions = 3 if (Embodied != "None") & (Embodied != PlayWith)

label define Three 1 "Control" 2 "Direct Empathy" 3 "Indirect Empathy"

label values ThreeConditions Three

gen Emb = 1
replace Emb = 0 if ThreeConditions == 1
label define emb 0 "Control" 1 "Embodied Male"
label values Emb emb

*Creating Liking measures

foreach y in "LikeThem" "NicePerson" "SpendTime" "PairedWith" {
	gen `y' = .
	foreach x in "Steve`y'I" "James`y'I" "James`y'B" "Steve`y'B" {
		replace `y' = `x' if `x' != . 
	}
}
gen OverallLike = .
replace OverallLike = LikeThem + NicePerson + SpendTime + PairedWith
replace OverallLike = OverallLike/4

*Creating Variables for SVO

gen P_Score = 0
gen C_Score = 0
gen E_Score = 0

replace P_Score = P_Score + 1 if SVO_1 == "You: 480 Other: 480"
replace P_Score = P_Score + 1 if SVO_2 == "You: 500 Other: 500"
replace P_Score = P_Score + 1 if SVO_3 == "You: 520 Other: 520"
replace P_Score = P_Score + 1 if SVO_4 == "You: 490 Other: 490"
replace P_Score = P_Score + 1 if SVO_5 == "You: 500 Other: 500"
replace P_Score = P_Score + 1 if SVO_6 == "You: 500 Other: 500"
replace P_Score = P_Score + 1 if SVO_7 == "You: 510 Other: 510"
replace P_Score = P_Score + 1 if SVO_8 == "You: 500 Other: 500"
replace P_Score = P_Score + 1 if SVO_9 == "You: 490 Other: 490"

replace C_Score = C_Score + 1 if SVO_1 == "You: 480 Other: 80"
replace C_Score = C_Score + 1 if SVO_2 == "You: 500 Other: 100"
replace C_Score = C_Score + 1 if SVO_3 == "You: 520 Other: 120"
replace C_Score = C_Score + 1 if SVO_4 == "You: 500 Other: 100"
replace C_Score = C_Score + 1 if SVO_5 == "You: 490 Other: 90"
replace C_Score = C_Score + 1 if SVO_6 == "You: 500 Other: 100"
replace C_Score = C_Score + 1 if SVO_7 == "You: 510 Other: 110"
replace C_Score = C_Score + 1 if SVO_8 == "You: 500 Other: 100"
replace C_Score = C_Score + 1 if SVO_9 == "You: 480 Other: 100"

replace E_Score = E_Score + 1 if SVO_1 == "You: 540 Other: 280"
replace E_Score = E_Score + 1 if SVO_2 == "You: 560 Other: 300"
replace E_Score = E_Score + 1 if SVO_3 == "You: 580 Other: 320"
replace E_Score = E_Score + 1 if SVO_4 == "You: 560 Other: 300"
replace E_Score = E_Score + 1 if SVO_5 == "You: 560 Other: 300"
replace E_Score = E_Score + 1 if SVO_6 == "You: 570 Other: 300"
replace E_Score = E_Score + 1 if SVO_7 == "You: 560 Other: 300"
replace E_Score = E_Score + 1 if SVO_8 == "You: 550 Other: 300"
replace E_Score = E_Score + 1 if SVO_9 == "You: 540 Other: 300"

gen Prosocial = 0
gen Competitive = 0
gen Egoist = 0

replace Prosocial = 1 if P_Score >= 6
replace Competitive = 1 if C_Score >= 6
replace Egoist = 1 if E_Score >= 6

gen SVO = ""
replace SVO = "Prosocial" if Prosocial == 1
replace SVO = "Competitive" if Competitive == 1
replace SVO = "Egoist" if Egoist == 1

gen svo = 0
replace svo = 1 if SVO == "Egoist"
replace svo = 2 if SVO == "Prosocial"

drop SVO

label define SVo 0 "Competitive" 1 "Egoist" 2 "Prosocial"
label values svo SVo

*Creating NEO IRIrusim Scale variables

gen neo = 0

foreach x in NEO_courteous NEO_considerate NEO_generosity NEO_likeable NEO_charitable NEO_helpOthers {
	gen `x'_num = .
	
	replace `x'_num = 2 if `x' == "Strongly agree"
	replace `x'_num = 1 if `x' == "Agree"
	replace `x'_num = 0 if `x' == "Neutral"
	replace `x'_num = -1 if `x' == "Disagree"
	replace `x'_num = -2 if `x' == "Strongly Disagree"
	
	replace neo = neo + 2 if `x' == "Strongly agree"
	replace neo = neo + 1 if `x' == "Agree"
	replace neo = neo - 1 if `x' == "Disagree"
	replace neo = neo - 2 if `x' == "Strongly Disagree"
	
	drop `x'
	rename `x'_num `x'
}

foreach x in NEO_selfish NEO_calculating{
	gen `x'_num = .
	
	replace `x'_num = -2 if `x' == "Strongly agree"
	replace `x'_num = -1 if `x' == "Agree"
	replace `x'_num = 0 if `x' == "Neutral"
	replace `x'_num = 1 if `x' == "Disagree"
	replace `x'_num = 2 if `x' == "Strongly Disagree"
	
	replace neo = neo - 2 if `x' == "Strongly agree"
	replace neo = neo - 1 if `x' == "Agree"
	replace neo = neo + 1 if `x' == "Disagree"
	replace neo = neo + 2 if `x' == "Strongly Disagree"
	
	drop `x'
	rename `x'_num `x'
}

*Creating measures for philosophy of human nature -- trustworthiness scale

gen phn = 0
foreach x in PHN_1 PHN_2 PHN_3 PHN_5 PHN_8 PHN_9 PHN_11{
	replace phn = (phn + `x')
}
foreach x in PHN_4 PHN_6 PHN_7 PHN_10 PHN_12 PHN_13 PHN_14 {
	replace phn = (phn + (100-`x'))
	replace `x' = 100-`x'
}
replace phn = phn/14

*Creating Altruism Scale

gen IRI = 0

replace IRI_1 = 6 - IRI_1
replace IRI_2 = 6 - IRI_2

foreach x in IRI_1 IRI_2 IRI_3 IRI_4 IRI_5 IRI_6 {
	replace IRI = IRI + `x'
}
replace IRI = IRI/6

gen IRIBi = 0
quietly sum IRI, detail
replace IRIBi = 1 if IRI > r(p50)

*For PNAS
foreach x in PNAS_Interested PNAS_Afraid PNAS_Distressed PNAS_Excited Masculine PNAS_Upset PNAS_Strong PNAS_Guilty PNAS_Scared PNAS_Hostile PNAS_Enthusiastic PNAS_Proud PNAS_Irritable PNAS_Alert PNAS_Inspired PNAS_Ashamed PNAS_Nervous PNAS_Determined PNAS_Attentitve PNAS_Jittery PNAS_Active Feminine {
	gen `x'_num = .
	replace `x'_num = 1 if `x' == "Very slightly or not at all"
	replace `x'_num = 2 if `x' == "A little"
	replace `x'_num = 3 if `x' == "Moderately"
	replace `x'_num = 4 if `x' == "Quite a bit"
	replace `x'_num = 5 if `x' == "Extremely"
	drop `x'
	rename `x'_num `x'
	}
foreach x in PNAS_Afraid PNAS_Distressed PNAS_Upset PNAS_Guilty PNAS_Scared PNAS_Hostile PNAS_Irritable PNAS_Ashamed PNAS_Nervous PNAS_Jittery {
	replace `x' = 6 - `x'
	}

gen pnas = .
replace pnas = PNAS_Interested + PNAS_Afraid + PNAS_Distressed + PNAS_Excited + ///
	PNAS_Upset + PNAS_Strong + PNAS_Guilty + PNAS_Scared + PNAS_Hostile + ///
	PNAS_Enthusiastic + PNAS_Proud + PNAS_Irritable + PNAS_Alert + ///
	PNAS_Inspired + PNAS_Ashamed + PNAS_Nervous + PNAS_Determined + ///
	PNAS_Attentitve + PNAS_Jittery + PNAS_Active
label define Male 0 "female" 1 "male"
label values male Male

*gen IRI_EC = .
*gen IRI_PT = .

*replace IRI_EC = IRI_1 + IRI_2 + IRI_3

alpha IRI_1 IRI_2 IRI_3, gen(IRI_EC)
alpha IRI_4 IRI_5 IRI_6, gen(IRI_PT)

*replace IRI_PT = IRI_4 + IRI_5 + IRI_6

gen IRI_EC_Bi = 0
gen IRI_PT_Bi = 0

quietly sum IRI_EC, detail
replace IRI_EC_Bi = 1 if IRI_EC > r(p50)

quietly sum IRI_PT, detail
replace IRI_PT_Bi = 1 if IRI_PT > r(p50)

*Alternative Condition variables

gen Control = 0
replace Control = 1 if ThreeConditions == 1

gen DirectEmp = 0
replace DirectEmp = 1 if ThreeConditions == 2

gen IndirectEmp = 0
replace IndirectEmp = 1 if ThreeConditions == 3

*Race

replace Race = "Latino" if Latino == "Yes"

label define race 1 "American Indian or Alaskan Native" 2 "Asian" 3 "Black or African-American" ///
	4 "Hawaiian Northern & Pacific Islander" 5 "Some Other" 6 "White" 7 "Latino"

gen Race_num = .
replace Race_num = 1 if Race == "American Indian or Alaskan Native"
replace Race_num = 2 if Race == "Asian"
replace Race_num = 3 if Race == "Black or African-American"
replace Race_num = 4 if Race == "Hawaiian Northern & Pacific Islander"
replace Race_num = 5 if Race == "Some Other"
replace Race_num = 6 if Race == "White"
replace Race_num = 7 if Race == "Latino"

label values Race_num race

drop Race
 
rename Race_num Race

alpha Emp1 Emp2 Emp3, gen(Emp)

alpha Med_Compassionate Med_Sad Med_Sympathetic Med_HeavyHearted, gen(Med)

gen EmailPlay = ""
gen EmailPersp = .
gen EmailBoth = .

replace EmailPlay = SteveEmail if SteveEmail != "" & Embodied == "James"
replace EmailPlay = SteveEmail if JamesEmail == ""

replace EmailPlay = JamesEmail if JamesEmail != "" & Embodied == "Steve"
replace EmailPlay = JamesEmail if SteveEmail == ""

gen EmailPlay_num = .
replace EmailPlay_num = 0 if EmailPlay == "No"
replace EmailPlay_num = 1 if EmailPlay == "Yes"
drop EmailPlay
rename EmailPlay_num EmailPlay

rename Emp T2_PT
rename Med T2_EC
rename IRI_EC T1_EC
rename IRI_PT T1_PT

*Presence Variables

alpha ConnectionOne Connection2-Connection7, gen(Transfer)

alpha Connection8-Connection12, gen(Presence)
egen PresenceStd = std(Presence)

gen PresenceCat = 0
replace PresenceCat = -1 if PresenceSt <= -1
replace PresenceCat = 1 if PresenceSt >= 1


*Extra Credit Participants
gen EC = 0
replace EC = 1 if ParticipantID == "R_9L9HW0A8O8IfoBP"
replace EC = 1 if ParticipantID == "R_tLjdG6LOTCig8zn"
replace EC = 1 if ParticipantID == "R_29soKcCQ1lHWQXk"
replace EC = 1 if ParticipantID == "R_1JF57Pt6KpQ3J0n"
replace EC = 1 if ParticipantID == "R_UbgQ4VEK9hZMSgF"
replace EC = 1 if ParticipantID == "R_24BqWlTbMluESKh"
replace EC = 1 if ParticipantID == "R_sAMM2IfScVEnCtb"
replace EC = 1 if ParticipantID == "R_O8e63FbsRh7sAW5"
replace EC = 1 if ParticipantID == "R_vGZiSUZHFEyHjz3"
replace EC = 1 if ParticipantID == "R_ZErIpxPf45hIcHD"
replace EC = 1 if ParticipantID == "R_2q7yjET9oyvAqPu"
replace EC = 1 if ParticipantID == "R_2PnYlvqi6my1tjz"
replace EC = 1 if ParticipantID == "R_20NZuJI0WXSMlao"
replace EC = 1 if ParticipantID == "R_UuLMuNY3ELzEWfT"
replace EC = 1 if ParticipantID == "R_1j9UkkzEQiakALK"
replace EC = 1 if ParticipantID == "R_1FFKetjiKqIHnHU"
replace EC = 1 if ParticipantID == "R_PuN8nZdls2YYL61"
replace EC = 1 if ParticipantID == "R_24eNqBp2RycoPqP"
replace EC = 1 if ParticipantID == "R_szJwQmxh5szzza1"
replace EC = 1 if ParticipantID == "R_3iQhrTFuENBeink"
replace EC = 1 if ParticipantID == "R_3f0QazZAR5NmtZn"
replace EC = 1 if ParticipantID == "R_2TTyN7TGDiOrgbK"
replace EC = 1 if ParticipantID == "R_2WBiSqAt6b64lXf"
replace EC = 1 if ParticipantID == "R_1mQL04yHKnYOOs8"
replace EC = 1 if ParticipantID == "R_3jV5iB6ThikN9ZF"
replace EC = 1 if ParticipantID == "R_ysts4djUfPyh9G9"
replace EC = 1 if ParticipantID == "R_9ZZhv7Hc3nyIqOJ"
replace EC = 1 if ParticipantID == "R_1mwn6ZANoFTYRyO"
replace EC = 1 if ParticipantID == "R_PtxS2ZcABMlAoiB"
replace EC = 1 if ParticipantID == "R_qznNXTTo4OhWCA1"
replace EC = 1 if ParticipantID == "R_1mfNysUEQ0TMtBi"
replace EC = 1 if ParticipantID == "R_3G0QZugGC2PNGb9"
replace EC = 1 if ParticipantID == "R_2wzspZbWFLnmRhV"
replace EC = 1 if ParticipantID == "R_1IT13m3iqkerSPG"
replace EC = 1 if ParticipantID == "R_4U75rCoCPiX4ecx"
