# Supplementary material for: Virtual reality perspective-taking increases cognitive empathy for specific others
Source: PLoS One. 2018 Aug 30;13(8):e0202442. doi: 10.1371/journal.pone.0202442 (PMC6116942; doi:10.1371/journal.pone.0202442)
Supplement: S8 File — A file that will replicate all analyses, tables, and graphs shown in the paper in STATA 14. (DO) [file pone.0202442.s012.do]

*******************
***VRPT ANALYSIS***
*******************

*SET DIRECTORY: CODE WILL NOT RUN IF YOU DON'T SET THE DIRECTORY
cd "C:\Users\Austin\OneDrive - Leland Stanford Junior University\VRPT\PLoS_ONE_Submission\"
do "Cleaning.do"

drop if drop == 1

**DEMOGRAPHICS/DESCRIPTIVES**

sum T1_EC T1_PT T2_EC T2_PT Dictator FirstMover SecondMover OverlappingCircles milliseconds
tab ThreeConditions 
tab Race male

**INFERENTIAL STATISTICS**

*Table1
eststo clear
foreach y in T2_PT T2_EC Presence{
		eststo `y': quietly regress `y' i.ThreeConditions
}
estout, cells(b(star fmt(3)) se(par fmt(2))) ///
	stats(r2 N, labels(R-squared "N. of cases")) ///
	label legend varlabels(_cons Constant ///
	IndirectEmp "Indirect Empathy" ///
	DirectEmp "Direct Empathy") ///
	title ("Table 1. Effect of Condition on Self-Report Measures")
	
*Post-estimation test for Table 1
quietly regress T2_PT i.ThreeConditions
lincom 2.ThreeConditions - 3.ThreeConditions

*Table 2
eststo clear
foreach y in Dictator FirstMover SecondMover milliseconds {
		eststo `y': quietly regress `y' i.ThreeConditions
}
estout, cells(b(star fmt(3)) se(par fmt(2))) ///
	stats(r2 N, labels(R-squared "N. of cases")) ///
	label legend varlabels(_cons Constant ///
	IndirectEmp "Indirect Empathy" ///
	DirectEmp "Direct Empathy") ///
	title ("Table 2. Effect of Condition on Behavioral Measures")

	
*Table 3
eststo clear
eststo M1: quietly regress T2_PT i.ThreeConditions
eststo M2: quietly regress T2_PT PresenceS
eststo M3: quietly regress T2_PT i.ThreeConditions##c.PresenceS
estout, cells(b(star fmt(3)) se(par fmt(2))) ///
	stats(r2 N, labels(R-squared "N. of cases")) ///
	label legend varlabels(_cons Constant ///
	IndirectEmp "Indirect Empathy" ///
	DirectEmp "Direct Empathy") ///
	title ("Table 3. Effect of Condition and Presence on Time-Two Perspective Taking")

*Post-estimation test for Table 3
regress T2_PT i.ThreeConditions##c.PresenceS
lincom 2.ThreeConditions - (1 * 2.ThreeConditions#c.PresenceStd)

*Figure 5
twoway (lfitci T2_PT PresenceS if ThreeConditions == 2, clcolor(red) clwidth(thick)) ///
	(lfit T2_PT PresenceS if ThreeConditions == 1, lcolor(purple) lwidth(thick)) ///
	(lfit T2_PT PresenceS if ThreeConditions == 3, lcolor(blue) lwidth(thick)), ///	
	ytitle("Time-2 Perspective Taking") ytitle(, margin(medsmall)) ///
	xtitle("Standardized, Mean-Centered Spatial Presence") xtitle(, margin(medium)) ///
	note("Lines show predicted values") ///
	legend(order(1 "95% CI for Direct Empathy" 2 "Direct Empathy" 3 "Control" 4 "Indirect Empathy"))

*Appendix A
sum Dictator FirstMover SecondMover milliseconds if ThreeConditions == 1	
sum Dictator FirstMover SecondMover milliseconds if ThreeConditions == 2	
sum Dictator FirstMover SecondMover milliseconds if ThreeConditions == 3

*Appendix B
eststo clear
foreach y in Overlapping T2_PT T2_EC {
		eststo `y': quietly regress `y' i.ThreeConditions male ib6.Race T1_PT neo i.svo phn 
}
estout, cells(b(star fmt(3)) se(par fmt(2))) ///
	stats(r2 N, labels(R-squared "N. of cases")) ///
	label legend varlabels(_cons Constant IndirectEmp "Indirect Empathy" DirectEmp "Direct Empathy" ///
	neo NEO-Altruism phn PHN 1.Race "Native American" 2.Race Asian 3.Race Black ///
	4.Race "Pacific Islander" 5.Race "Some Other" 6.Race White 7.Race Latino T1_PT "Baseline PT") ///
	title ("APPENDIX B. Effect of Condition on Self-Report Measures")
	

*Appendix C
eststo clear
foreach y in Dictator FirstMover SecondMover milliseconds {
		eststo `y': quietly regress `y' i.ThreeConditions male ib6.Race T1_PT neo i.svo phn
}
estout, cells(b(star fmt(3)) se(par fmt(2))) ///
	stats(r2 N, labels(R-squared "N. of cases")) ///
	label legend varlabels(_cons Constant IndirectEmp "Indirect Empathy" DirectEmp "Direct Empathy" ///
	neo NEO-Altruism phn PHN 1.Race "Native American" 2.Race Asian 3.Race Black ///
	4.Race "Pacific Islander" 5.Race "Some Other" 6.Race White 7.Race Latino T1_PT "Baseline PT") ///
	title ("APPENDIX C. Effect of Condition on Behavioral Measures")
